# Supplementary material for: Incorporation of non-canonical amino acids into the developing murine proteome
Source: Sci Rep. 2016 Aug 30;6:32377. doi: 10.1038/srep32377 (PMC5004113; doi:10.1038/srep32377)
Supplement: Supplementary Table S1 [file srep32377-s2.xls]

## Sheet: AHA-PBS band 1
All proteins identified in band 1
Protein ID	Gene names	Length	Protein names	AHA-1 1	AHA-1 2	PBS-1 1	PBS-1 2	Average AHA-1	Average PBS-1	Fold change AHA-1 PBS-1	TTEST PBS-1 AHA-1
Q5FW97	EG433182 Eno1 Eno1b mCG_115657 mCG_17183	434	Alpha-enolase (Enolase 1; alpha non-neuron) (MCG115657) (MCG17183) (Predicted gene; EG433182) (Protein Eno1b)	18.5686	19.0714	17.8401	17.5583	18.82	17.6991	1.1208	0.060207
A2AGN7	Psmc3	400	26S protease regulatory subunit 6A	16.0263	16.5286	15.169	14.778	16.2774	14.9735	1.3039	0.0547311
E9Q1G8	Sept7	437	Septin-7	14.7559	15.9951	13.5145	13.3481	15.3755	13.4313	1.9442	0.0897013
Q71V06	Ybx1 Nsep1	299	Y box transcription factor (Fragment)	15.7026	15.6764	14.7501	14.2233	15.6895	14.4867	1.2027	0.0448643
Q5BKQ9	Psmd11 mCG_19050	422	26S proteasome non-ATPase regulatory subunit 11 (MCG19050; isoform CRA_d) (Proteasome (Prosome; macropain) 26S subunit; non-ATPase; 11)	19.6771	18.8413	18.8289	19.4025	19.2592	19.1157	0.1434	0.803697
Q8BUM1	Tardbp	301	Putative uncharacterized protein	19.5629	19.3303	19.5831	19.6212	19.4466	19.6021	-0.1554	0.317691
Q3UVN0	Ddx39	427	Putative uncharacterized protein	16.7309	16.5031	16.0293	15.3123	16.6169	15.6708	0.9461	0.128319
D6RIL6	Idh2	294	Isocitrate dehydrogenase [NADP]; mitochondrial	19.0647	18.9491	18.9508	19.0394	19.0069	18.9951	0.0118	0.886169
D3Z0A2	Prmt1	318	Protein arginine N-methyltransferase 1	16.6135	17.7798	17.521	17.9273	17.1966	17.7241	-0.5274	0.482973
B2M1R6	Hnrnpk Hnrpk	440	Heterogeneous nuclear ribonucleoprotein K	16.3524	17.1564	15.6661	16.0014	16.7544	15.8337	0.9207	0.16887
Q9DBN0	Apoa4	395	Putative uncharacterized protein	19.1853	19.1559	19.0707	19.4232	19.1706	19.2469	-0.0762	0.708046
Q4FZL1	Eif4a1	405	Eif4a1 protein (Fragment)	20.7371	20.7761	20.7188	20.7169	20.7566	20.7178	0.0387	0.185584
Q3TWG9	Serpinh1	417	Putative uncharacterized protein	20.7724	20.5248	20.2678	20.5564	20.6486	20.4121	0.2364	0.339556
Q99KR1	Psmc5	306	Psmc5 protein (Fragment)	18.5225	18.4661	18.5061	18.4864	18.4943	18.4962	-0.0019	0.953888
Q58E64	Eef1a1 mCG_15232	462	Elongation factor 1-alpha	22.1848	22.1939	22.1436	21.9315	22.1893	22.0375	0.1517	0.288959
B2CY77	Rpsa	295	Laminin receptor (Fragment)	21.1527	20.8932	21.1531	21.1911	21.0229	21.1721	-0.1492	0.373285
Q3U4D1		432	Adenosylhomocysteinase (EC 3.3.1.1)	19.8232	19.9905	20.1099	20.1923	19.9068	20.1511	-0.2442	0.120056
Q811L7	Hnrnph1 Hnrph1 mCG_67961	449	Heterogeneous nuclear ribonucleoprotein H (Heterogeneous nuclear ribonucleoprotein H1) (Heterogeneous nuclear ribonucleoprotein H1; isoform CRA_d)	16.2369	18.6555	15.8415	15.6877	17.4461	15.7646	1.6815	0.299602
Q05BN2	Pa2g4	372	Pa2g4 protein (Fragment)	18.6926	18.2749	18.1336	18.3059	18.4837	18.2197	0.2639	0.363025
Q3UAT9	Impdh2 mCG_16503	514	Inosine-5'-monophosphate dehydrogenase (EC 1.1.1.205)	12.7828	18.1019	10.6134	10.2062	15.4423	10.4098	5.0324	0.199829
Q3TB18	Ddx39b Bat1a	324	Putative uncharacterized protein	15.2817	15.0455	13.822	13.7874	15.1636	13.8047	1.3589	0.00762702
F6ZV59	Hnrnpd	216	Heterogeneous nuclear ribonucleoprotein D0 (Fragment)	18.5379	19.2782	19.4024	19.4661	18.908	19.4342	-0.5261	0.292359
K3W4Q8	Bsg mCG_13385	218	Basigin (Basigin; isoform CRA_d)	16.2678	16.2088	16.1655	16.6476	16.2383	16.4065	-0.1682	0.560059
Q564E8	Rpl4 mCG_12784	419	60S ribosomal protein L4 (Ribosomal protein L4)	20.1446	19.8381	19.3394	18.9436	19.9913	19.1415	0.8497	0.0768742
Q8BTU4	Ssb	415	Putative uncharacterized protein	17.6808	17.9009	16.8913	16.4832	17.7908	16.6872	1.1036	0.0414083
D3YVN7	Gm9755 mCG_1048875	452	Elongation factor Tu	19.4245	19.0431	18.975	18.9986	19.2338	18.9868	0.2469	0.325299
B2M1R7	Pcbp2	361	Poly(RC) binding protein 2	19.1242	20.2971	20.3713	20.5603	19.7106	20.4658	-0.7552	0.331479
Q3TIC8	Uqcrc1	480	Putative uncharacterized protein	16.0192	16.0031	14.4314	14.3736	16.0111	14.4025	1.6085	0.000347615
Q4KL81	Actg1 mCG_2117	375	Actin; cytoplasmic 2 (Actin; gamma; cytoplasmic 1) (MCG2117)	24.0492	24.0957	24.2132	24.2068	24.0724	24.21	-0.1376	0.0278996
J3QM80	Hnrnpf	232	Heterogeneous nuclear ribonucleoprotein F (Fragment)	16.3037	16.3027	15.8229	15.7484	16.3032	15.7856	0.5175	0.00514123
Q52L87	Tuba1c Tuba6	449	Tubulin alpha-1C chain (Tubulin; alpha 1C)	17.4863	22.2134	16.9523	16.9178	19.8498	16.935	2.9147	0.342776
Q9CXK3	Actc1	377	Putative uncharacterized protein	20.5727	20.6203	20.579	20.8026	20.5965	20.6908	-0.0943	0.496117
Q9CT23	Eif3e Eif3s6	422	Putative uncharacterized protein (Fragment)	17.4765	17.0984	16.5284	16.4018	17.2874	16.4651	0.8223	0.0540532
Q5FWJ3	Vim mCG_15706	466	Vimentin (Vimentin; isoform CRA_b)	13.8626	20.3114	12.488	12.603	17.087	12.5455	4.5414	0.294388
Q8BTX5	Eif3h Eif3s3	352	Eukaryotic translation initiation factor 3 subunit H (eIF3h) (Eukaryotic translation initiation factor 3 subunit 3) (eIF-3 gamma) (eIF3 p40 subunit)	12.7464	15.5982	17.3377	18.5564	14.1723	17.947	-3.7746	0.135326
Q8BVQ9	Psmc2	475	26S protease regulatory subunit 7	18.4387	18.1557	18.2142	17.5668	18.2972	17.8905	0.4067	0.368689
Q3UB90	Rpl3	403	Putative uncharacterized protein	16.2008	16.5445	16.3193	16.203	16.3726	16.2611	0.1114	0.601429
Q9QZ83	Actg1 Actl	393	Gamma actin-like protein	19.2465	18.4519	19.294	18.7641	18.8492	19.029	-0.1798	0.742661
S4R2M7	Pgk1	255	Phosphoglycerate kinase (EC 2.7.2.3)	20.591	20.8439	21.1799	21.2243	20.7174	21.2021	-0.4847	0.0635556
Q3TKP3	Atxn10 Sca10	475	Putative uncharacterized protein	17.4773	16.8059	16.1365	15.8221	17.1416	15.9793	1.1623	0.0884283
B2RSN3	Tubb2b mCG_1395	445	MCG1395 (Tubulin beta-2B chain) (Tubulin; beta 2B)	17.0821	22.2879	17.7336	17.6227	19.685	17.6781	2.0068	0.521415
Q3TNH0	Tmpo	412	Putative uncharacterized protein	17.189	18.8165	17.6548	17.8113	18.0027	17.733	0.2697	0.77282
Q9D6G1	Hnrnpab Hnrpab mCG_6983	276	Heterogeneous nuclear ribonucleoprotein A/B; isoform CRA_b	17.3868	18.8329	19.0882	19.2569	18.1098	19.1725	-1.0626	0.281757
Q3U7F3	Hnrnpa1 Hnrpa1	320	Putative uncharacterized protein	13.4608	17.4937	17.5707	18.239	15.4772	17.9048	-2.4276	0.356884
Q71LX8	Hsp90ab1 Hsp84b Hspcb mCG_18238	724	Heat shock protein 84b (Heat shock protein 90 alpha (Cytosolic); class B member 1) (Heat shock protein HSP 90-beta) (MCG18238)	14.6418	15.0335	14.7	14.9992	14.8376	14.8496	-0.012	0.965734
D3Z6F5	Atp5a1 mCG_18273	503	ATP synthase subunit alpha	12.9761	20.8937	13.3189	14.067	16.9349	13.6929	3.2419	0.500554
Q4FZK2	Eef1g mCG_17832	437	Elongation factor 1-gamma (Eukaryotic translation elongation factor 1 gamma) (MCG17832; isoform CRA_b)	18.6806	18.5825	17.8981	17.3695	18.6315	17.6338	0.9976	0.0655321
Q5FWB7	Aldoa mCG_22383	364	Fructose-bisphosphate aldolase (EC 4.1.2.13)	18.8519	21.0208	21.1254	21.0478	19.9363	21.0865	-1.1502	0.40024
Q80ZV2	Tubb5	186	Tubb5 protein (Fragment)	13.3285	19.3	13.4076	13.1717	16.3142	13.2896	3.0245	0.417974
Q8BTS0	Ddx5 mCG_2872	615	DEAD (Asp-Glu-Ala-Asp) box polypeptide 5 (MCG2872; isoform CRA_a) (Probable ATP-dependent RNA helicase DDX5)	12.7532	13.5427	12.5744	12.2738	13.1479	12.424	0.7239	0.228721
Q542X7	Cct2 mCG_17329	535	Chaperonin subunit 2 (Beta); isoform CRA_a (T-complex protein 1 subunit beta)	10.7097	20.1387	13.1729	12.9472	15.4242	13.06	2.3642	0.665885
Q6P6I7	Hnrnpa3 Hnrpa3	318	Hnrpa3 protein	15.5073	19.5852	18.369	19.7698	17.5462	19.0694	-1.5232	0.553091
Q569X4	Psmc4	418	Proteasome (Prosome; macropain) 26S subunit; ATPase; 4	15.4014	15.6374	13.7804	13.9643	15.5194	13.8723	1.6471	0.00814872
Q3UC72	Gdi2	509	Putative uncharacterized protein (Fragment)	19.2028	18.8747	18.6885	18.0747	19.0387	18.3816	0.657	0.199577
E9PY26	Blmh	179	Bleomycin hydrolase (Fragment)	15.9794	14.8272	14.3475	13.6377	15.4033	13.9926	1.4107	0.172431
Q3TGA3	Afp	578	Putative uncharacterized protein (Fragment)	16.1027	16.9806	16.4876	17.1065	16.5416	16.797	-0.2554	0.681273
D2KHZ9	GAPDH Gapdh mCG_134295	333	Glyceraldehyde-3-phosphate dehydrogenase (EC 1.2.1.12)	16.3948	17.2036	16.9967	17.4331	16.7992	17.2149	-0.4157	0.461132
A5JUZ1	Ubc EG216818	76	Ubiqutin subunit 1 (Fragment)	15.7013	15.9949	15.7345	16.0995	15.8481	15.917	-0.0688	0.796346
Q504P4	Hspa8	627	Heat shock cognate 71 kDa protein (Hspa8 protein)	14.7201	15.3551	14.8715	15.4214	15.0376	15.1464	-0.1088	0.819745
Q5FW91	Tuba3a Tuba3b mCG_129425 mCG_13302	450	MCG129425 (MCG13302; isoform CRA_a) (Tubulin alpha-3 chain) (Tubulin; alpha 3A)		17.2716	11.638	11.7419	17.2716	11.6899	5.5817	0.0102619
Q3T9S3	Set	289	SET translocation	16.1118	16.2438	18.5853	18.8952	16.1777	18.7402	-2.5625	0.00429217
Q3KQQ1	Nsfl1c	369	Nsfl1c protein (Fragment)	17.8661	17.5153	17.7948	17.6933	17.6907	17.744	-0.0533	0.797672
Q8C6E3	Cat	527	Catalase (EC 1.11.1.6)		14.336	10.9604	11.3918	14.336	11.1761	3.1599	0.0749214
Q3UMM1	Tubb6 mCG_10510	447	Tubulin beta-6 chain (Tubulin; beta 6)		18.1478	12.1173	13.0704	18.1478	12.5938	5.554	0.0939248
Q3U6P5	Hnrnpc Hnrpc	334	Putative uncharacterized protein	17.3143	18.6809	18.8224	18.6001	17.9975	18.7112	-0.7137	0.410951
Q3UJK2	Serbp1	392	Putative uncharacterized protein		17.4301	11.7546	11.9567	17.4301	11.8556	5.5744	0.0199817
Q3U0U5	Cap1 mCG_5545	474	Adenylyl cyclase-associated protein		17.2985	15.159	15.1362	17.2985	15.1476	2.1509	0.00584404
Q3UDR2	P4hb	505	Protein disulfide-isomerase (EC 5.3.4.1) (Fragment)		16.9171	12.7692	13.0518	16.9171	12.9104	4.0067	0.038839
A2AFJ1	Rbbp7	416	Histone-binding protein RBBP7	12.546	14.4297	12.4916		13.4878	12.4916	0.9962	0.650975
Q3V199	Bzw2	374	Putative uncharacterized protein (Fragment)	17.4511	16.9442	17.9604	17.2416	17.1976	17.601	-0.4033	0.455877
Q99L15	Acot1 Cte1	420	Acot1 protein (Fragment)	17.135	16.2208	16.0704	16.4386	16.6779	16.2545	0.4234	0.480768
Q505L1	Actl6a mCG_124456	429	Actin-like 6A; isoform CRA_a (Actin-like protein 6A) (Actl6a protein)	18.0561	17.1256	16.2637	15.9948	17.5908	16.1292	1.4616	0.0944842
Q14AQ1	Psmc6 mCG_2025	389	26S protease regulatory subunit 10B (Proteasome (Prosome; macropain) 26S subunit; ATPase; 6) (Proteasome (Prosome; macropain) 26S subunit; ATPase; 6; isoform CRA_b)	18.0398	19.1746	19.3827	19.3784	18.6072	19.3805	-0.7733	0.306061
Q3UDD3	Poldip3	391	Polymerase delta-interacting protein 3	14.286	14.0378		14.1002	14.1619	14.1002	0.0617	0.822045
Q3UL22	Cct8 mCG_129996	548	Chaperonin subunit 8 (Theta); isoform CRA_a (T-complex protein 1 subunit theta)		14.5658	11.618	12.2365	14.5658	11.9272	2.6386	0.127504
Q3TG75	Oat mCG_22155	439	Ornithine aminotransferase; isoform CRA_b (Ornithine aminotransferase; mitochondrial)	18.3381	17.6356	18.1278	18.2774	17.9868	18.2026	-0.2158	0.609012
A0A0A6YWA9	Gnai2	160	Guanine nucleotide-binding protein G(i) subunit alpha-2 (Fragment)		16.1379	15.2954	16.8437	16.1378	16.0695	0.0682	0.967577
Q8C153	Eef2	858	Putative uncharacterized protein		14.5541	14.382	14.2203	14.5541	14.3011	0.253	0.321883
A7MCU9	Pklr	570	Pyruvate kinase (EC 2.7.1.40)		14.7711	14.4919	13.6179	14.7711	14.0549	0.7162	0.517587
Q3UCH0	Rpl6 mCG_16023	296	60S ribosomal protein L6		14.6252	14.3054	14.4833	14.6252	14.3943	0.2309	0.374651
E9Q035	Gm20425	978	Protein Gm20425	13.5709		13.9806	13.6162	13.5709	13.7984	-0.2275	0.602359
Q5HZJ8	Idh1	414	Isocitrate dehydrogenase [NADP] (EC 1.1.1.42)	19.0954	19.5747	19.7932	19.9289	19.335	19.861	-0.5259	0.169097
A2AFK7	Eif4a3	299	Eukaryotic initiation factor 4A-III (Fragment)	16.3779	15.9918	16.2574	14.9768	16.1848	15.6171	0.5676	0.485317
Q3UZJ4	Ppp2r5e	433	Putative uncharacterized protein	12.9506	14.0835	13.4374		13.517	13.4374	0.0795	0.948431
Q3UB60	Ppid	370	Putative uncharacterized protein	15.4053	18.9661	17.9546	18.9502	17.1857	18.4523	-1.2666	0.563978
A2A6U3	Sept9	565	Septin-9	16.2963	17.8298	17.7627	17.9697	17.063	17.8662	-0.8032	0.408277
Q544B1	Aldh2 mCG_16016	519	Aldehyde dehydrogenase 2; mitochondrial; isoform CRA_b (Aldehyde dehydrogenase; mitochondrial)	12.1271	16.4207		11.7053	14.2739	11.7053	2.5686	0.615153
Q99J57	Mat2a	395	S-adenosylmethionine synthase (EC 2.5.1.6)	18.2744	17.6723	18.0867	18.1106	17.9733	18.0986	-0.1252	0.717873
Q564F4	Cct4 mCG_8764	539	T-complex protein 1 subunit delta	12.353	17.7687		11.5407	15.0608	11.5407	3.5201	0.590113
Q5NTY0	Dnaja1 mCG_9817	397	DnaJ (Hsp40) homolog; subfamily A; member 1 (DnaJ homolog subfamily A member 1) (MCG9817; isoform CRA_a)	16.4336	16.6634	15.4221	14.5092	16.5484	14.9656	1.5828	0.0781965
Q99KA2	Tuba1b	347	Tuba1b protein (Fragment)	12.3416	17.1754	12.5957		14.7585	12.5957	2.1627	0.696409
Q8R3C7	Ddx19b mCG_133615	479	DEAD (Asp-Glu-Ala-Asp) box polypeptide 19b (MCG133615; isoform CRA_a) (Protein Ddx19b)	14.0002	14.6013		14.1827	14.3007	14.1827	0.118	0.858034
Q3ULF7	Actr3 mCG_1196	418	Actin-related protein 3 (Actr3 protein) (MCG1196)	16.9307	16.8268	16.1211	15.8519	16.8787	15.9865	0.8921	0.0251643
Q3UPA1	Gna11 mCG_12089	359	Guanine nucleotide binding protein; alpha 11 (Guanine nucleotide-binding protein subunit alpha-11)	13.221	16.4525	16.5131	16.6992	14.8367	16.6061	-1.7694	0.388384
Q3UK65	Cops2	443	Putative uncharacterized protein	14.9501	14.8474	13.5574		14.8987	13.5574	1.3413	0.0421506
B2RT97	Psmd13 mCG_22589	376	26S proteasome non-ATPase regulatory subunit 13 (Proteasome (Prosome; macropain) 26S subunit; non-ATPase; 13)	14.99	19.2807	19.5159	18.439	17.1353	18.9774	-1.842	0.49256
A0A0G2JDU7	Fscn1	332	Fascin	13.0817	17.2851		13.1673	15.1834	13.1673	2.016	0.678009
Q91V28	Pgd	483	6-phosphogluconate dehydrogenase; decarboxylating (EC 1.1.1.44)	17.0592	16.6786	17.2321	16.5891	16.8689	16.9106	-0.0416	0.92132
Q9CYA9	Ubfd1 D7Wsu128e	201	Putative uncharacterized protein	13.9521	15.5471	15.6321	15.4495	14.7496	15.5408	-0.7911	0.428208
Q9DCR1	Tubb4b Tubb2c Tubb2c1	299	Putative uncharacterized protein (Fragment)	12.4958	18.8818		15.0728	15.6888	15.0728	0.6159	0.929382
Q99K20	Ldha Ldh1	315	L-lactate dehydrogenase (EC 1.1.1.27) (Fragment)	13.2249	14.1896	14.2897	14.5655	13.7072	14.4276	-0.7203	0.287536
Q3TJH1	Gnai3	354	Putative uncharacterized protein	13.9732	16.8227	15.2327	16.9501	15.3979	16.0914	-0.6935	0.717264
Q3U1C2	Ruvbl1 mCG_130614	456	MCG130614 (RuvB-like 1)		16.3717		12.0897	16.3717	12.0897	4.282	1
A0A0J9YTY0	Sept11	425	Septin-11		17.0037		12.3427	17.0036	12.3427	4.6608	1
Q3UXP2	Ruvbl2	463	Putative uncharacterized protein		12.4683		12.0273	12.4683	12.0273	0.4409	1
A2AFI3	Rbmx mCG_17339	301	RNA binding motif protein; X chromosome; isoform CRA_b (RNA-binding motif protein; X chromosome)	18.0108	17.7702	18.0843	17.9733	17.8905	18.0287	-0.1382	0.406124
Q3U8F5	Psmd12	456	Putative uncharacterized protein		14.7307	10.8109		14.7307	10.8109	3.9198	1
F8WJK8	St13	362	Hsc70-interacting protein	13.4777	13.4952			13.4864		13.4864	1
Q3U4W4	Dek	202	Putative uncharacterized protein (Fragment)		14.7612	15.7376		14.7612	15.7376	-0.9764	1
Q3UAF7	Actb	375	Putative uncharacterized protein	18.624	18.1714	18.4259	18.4499	18.3977	18.4379	-0.0401	0.875541
Q3THH1	Pdia6	445	Putative uncharacterized protein	14.717	16.1131			15.415		15.415	1
A0A0A6YVU8	Gm9774 mCG_119397	407	MCG119397 (Protein Gm9774)	15.362	15.59	15.4321	13.9501	15.476	14.6911	0.7848	0.405007
F6S2D5	Fkbp4	297	Peptidyl-prolyl cis-trans isomerase (Fragment)		18.0067	13.3581		18.0067	13.3581	4.6485	1
Q3URM4	Erp44 Txndc4	406	Putative uncharacterized protein	16.7391	16.532	15.9427	16.3234	16.6355	16.133	0.5025	0.14624
Q3UWP8	Calr	368	Putative uncharacterized protein (Fragment)		17.6341	12.3225		17.6341	12.3225	5.3116	1
Q3UIJ2	Eif2s3x	472	Putative uncharacterized protein		16.013	12.7227		16.013	12.7227	3.2903	1
Q3UFJ3	Pdha1 mCG_14551	390	Pyruvate dehydrogenase E1 component subunit alpha (EC 1.2.4.1)	16.491	16.6235	17.3901	16.9357	16.5572	17.1629	-0.6056	0.124752
A0A0A6YXX6	Srsf6	135	Serine/arginine-rich-splicing factor 6		14.6773	13.2588		14.6773	13.2588	1.4184	1
E9PXX7	Txndc5	344	Thioredoxin domain-containing protein 5	17.1858	16.5223	15.8742	15.752	16.854	15.8131	1.0408	0.09092
Q8BPK2	Zcchc3	400	Protein Zcchc3 (Zinc finger; CCHC domain containing 3)	14.1867	14.8076	15.4296	15.266	14.4971	15.3478	-0.8506	0.117797
A2RSB1	Nap1l4 mCG_129001	375	Nucleosome assembly protein 1-like 4 (Nucleosome assembly protein 1-like 4; isoform CRA_a)	12.981	14.18			13.5805		13.5805	1
Q3UM23	Rnh1	456	Putative uncharacterized protein	17.8991	18.0193	16.9702	18.0704	17.9592	17.5203	0.4389	0.510845
Q3TN07	Vps4b mCG_8991	444	Vacuolar protein sorting 4b (Yeast) (Vacuolar protein sorting-associated protein 4B)	13.656	14.2412			13.9486		13.9486	1
Q3U4S9	Arcn1	511	Putative uncharacterized protein	9.7842			10.0259	9.7842	10.0259	-0.2416	1
A2ATU9	Hat1	423	Histone acetyltransferase type B catalytic subunit	17.2552	16.6689	17.2364	17.3739	16.962	17.3051	-0.343	0.372588
Q8BKL0	Srsf6 Sfrs6	210	Putative uncharacterized protein	13.3645	14.6642			14.0143		14.0143	1
Q3ULG4	Psmd4	379	Putative uncharacterized protein		16.2349	12.9663		16.2349	12.9663	3.2685	1
Q3ULL5	Eif2s2 mCG_3686	331	Eif2s2 protein (Eukaryotic translation initiation factor 2 subunit 2) (Eukaryotic translation initiation factor 2; subunit 2 (Beta))	11.9973			12.5952	11.9972	12.5952	-0.598	1
Q9QUI3	Csnk1e	416	Casein kinase	14.8575	14.0379	15.0312	15.1669	14.4477	15.099	-0.6513	0.257398
Q3KQQ4	Serpina1b Serpina1a	413	Serpina1a protein		15.2941	14.3374		15.2941	14.3374	0.9566	1
Q8C1T2	Psmd6	241	Putative uncharacterized protein	17.285	17.7599	17.6061	18.3611	17.5224	17.9836	-0.4611	0.409769
Q8BH78	Rtn4	356	Reticulon	16.5834	16.4725	15.9321	15.9768	16.5279	15.9544	0.5734	0.0106931
Q3TJF2	Ola1 Gtpbp9	396	Obg-like ATPase 1	18.8586	17.5068	17.526	17.6701	18.1826	17.598	0.5846	0.480363
Q3U0I3	Cct3	521	T-complex protein 1 subunit gamma	12.9313	12.0455			12.4884		12.4884	1
D3YUM1	Ndufv1	455	NADH dehydrogenase [ubiquinone] flavoprotein 1; mitochondrial		13.2124	12.9636		13.2124	12.9636	0.2488	1
Q3TMB8	Adsl	484	Adenylosuccinate lyase (ASL) (EC 4.3.2.2) (Adenylosuccinase)		15.1749	12.3425		15.1749	12.3425	2.8323	1
Q6PGI2	Dcx mCG_2210	365	Dcx protein (Doublecortin; isoform CRA_c) (Neuronal migration protein doublecortin)	17.3868	18.7931	17.5111	17.8483	18.0899	17.6796	0.4102	0.62766
Q3TJN1	Bcat1	386	Branched-chain-amino-acid aminotransferase (EC 2.6.1.42)	14.2026	15.7248	15.9532	16.3374	14.9637	16.1453	-1.1815	0.271191
Q0QEL9	Cs CS	223	Citrate synthase (Fragment)	18.9002	19.1777	19.3003	18.2799	19.0389	18.7901	0.2488	0.684224
Q3TIE8	Dld	510	Dihydrolipoyl dehydrogenase (EC 1.8.1.4)		16.4418	14.1932		16.4418	14.1932	2.2486	1
Q14AI7	Cops4 mCG_1088	406	COP9 (Constitutive photomorphogenic) homolog; subunit 4 (Arabidopsis thaliana) (COP9 (Constitutive photomorphogenic) homolog; subunit 4 (Arabidopsis thaliana); isoform CRA_b) (COP9 signalosome complex subunit 4)	16.5189	17.9988	18.9986	19.0355	17.2588	19.017	-1.7581	0.140755
Q3UXI9	Ilf2	390	Putative uncharacterized protein	18.7022	18.4061	17.7296	18.6805	18.5541	18.205	0.349	0.555859
Q3TS38	Ugdh mCG_10270	493	UDP-glucose 6-dehydrogenase (EC 1.1.1.22)	13.7407	15.5645			14.6526		14.6526	1
Q3MIA8	Gps1	487	COP9 signalosome complex subunit 1 (G protein pathway suppressor 1)	12.5391	14.4866			13.5128		13.5128	1
E9Q912	Rap1gds1	607	Protein Rap1gds1		14.9769		12.6991	14.9769	12.6991	2.2778	1
Q3UG68	Ddost mCG_14545	441	Dolichyl-diphosphooligosaccharide--protein glycosyltransferase 48 kDa subunit (Oligosaccharyl transferase 48 kDa subunit) (EC 2.4.99.18)	16.3913	15.9358	15.8433	15.2737	16.1635	15.5585	0.6049	0.238945
A0A0G2JFT8	Rufy3	669	Protein RUFY3	13.4684	15.2838			14.3761		14.3761	1
Q3TIJ7	Cct7 mCG_128675	544	Chaperonin subunit 7 (Eta); isoform CRA_a (T-complex protein 1 subunit eta)	12.4803	17.0313			14.7558		14.7558	1
Q9CRY0	Sec62 Tloc1	132	Putative uncharacterized protein (Fragment)		14.0183	13.3611		14.0183	13.3611	0.6571	1
Q544H0	Eif3g Eif3s4 mCG_67920	320	Eukaryotic translation initiation factor 3 subunit G (eIF3g) (Eukaryotic translation initiation factor 3 RNA-binding subunit) (Eukaryotic translation initiation factor 3 subunit 4) (eIF-3-delta) (eIF3 p42) (eIF3 p44)	17.4398	15.792	16.8105	16.6288	16.6159	16.7196	-0.1036	0.911838
Q3TJ01	Rtcb D10Wsu52e	505	tRNA-splicing ligase RtcB homolog (EC 6.5.1.3)	13.3269	17.0896			15.2082		15.2082	1
E9Q3V6	Sept2	321	Septin-2	18.9342	19.2723	19.4917	19.5226	19.1032	19.5071	-0.4039	0.140382
Q3UVH2	Csk	450	Tyrosine-protein kinase (EC 2.7.10.2)	12.5929	12.6858	12.1622		12.6393	12.1622	0.4771	0.106342
Q78PA4	Hba-x haemaglobin zeta chain mCG_68012	142	Hemoglobin X; alpha-like embryonic chain in Hba complex (Hemoglobin subunit zeta) (Zeta globin)	13.5			14.2596	13.5	14.2596	-0.7596	1
Q52KG9	Cct6a	531	Chaperonin containing Tcp1; subunit 6a (Zeta)		13.9861		13.1404	13.9861	13.1404	0.8457	1
Q91YZ2	Ctbp2 mCG_15820	420	C-terminal binding protein 2; isoform CRA_b (C-terminal-binding protein 2) (Ctbp2 protein)	17.2719	15.809	16.2823	15.9454	16.5404	16.1138	0.4265	0.627104
Q61177		391	Casein kinase II alpha subunit	16.342	18.764	18.8287	17.6229	17.5529	18.2258	-0.6728	0.66824
Q3UF82	Mapk1	352	Mitogen-activated protein kinase (EC 2.7.11.24)	15.4314	18.7119	18.2647	17.8517	17.0716	18.0582	-0.9865	0.611227
Q3UUH0	Asl	464	Putative uncharacterized protein		13.4267		12.8701	13.4267	12.8701	0.5565	1
D3YZD6	Cryzl1	300	Quinone oxidoreductase-like protein 1	13.7057	14.3975	14.346	14.278	14.0516	14.312	-0.2603	0.531865
F7BGR7	Gm21992	477	Protein Gm21992	13.3508	15.5961	15.3286	16.558	14.4734	15.9433	-1.4699	0.369625
Q3TF02	Etf1	437	Putative uncharacterized protein		15.9768			15.9768		15.9768	1
Q8K1K2	Psmc5 mCG_3214	348	26S protease regulatory subunit 8 (Protease (Prosome; macropain) 26S subunit; ATPase 5; isoform CRA_c) (Psmc5 protein)	16.3115	16.3978	16.4267	16.4308	16.3546	16.4287	-0.074	0.22842
F7D5L2	Wdr77	167	Methylosome protein 50 (Fragment)	15.8981	15.9805	16.2395	16.2223	15.9393	16.2308	-0.2914	0.0202033
A0A087WQS2	Bzw1	451	Basic leucine zipper and W2 domain-containing protein 1	18.4271	18.4029	18.6969	18.7961	18.415	18.7464	-0.3314	0.0229074
Q4VAA9	Metap1 mCG_21030	386	Methionine aminopeptidase 1 (Methionyl aminopeptidase 1)	15.3316	15.4011	15.572	15.6118	15.3663	15.5919	-0.2256	0.030105
Q3UCC6	Sucla2	470	Succinyl-CoA ligase subunit beta (EC 6.2.1.-) (Fragment)	17.492	17.4336	17.5942	17.7007	17.4628	17.6474	-0.1845	0.0932832
Q3TV90	Luc7l	245	Putative uncharacterized protein (Fragment)	13.6595	13.7941	14.7696	14.6686	13.7268	14.7191	-0.9922	0.00711321
Q8CAJ7	Dnpep	473	Putative uncharacterized protein		15.5056			15.5056		15.5056	1
Q5RKP0	Vat1	401	Vat1 protein (Fragment)		14.8065			14.8065		14.8065	1
Q544K9	Umps mCG_127134	481	Uridine 5'-monophosphate synthase (Uridine monophosphate synthetase) (Uridine monophosphate synthetase; isoform CRA_a)		16.0896			16.0896		16.0896	1
Q3TRJ7	Sh3gl1 mCG_22976	368	Endophilin-A2 (SH3-domain GRB2-like 1) (SH3-domain GRB2-like 1; isoform CRA_b)	16.5169	16.6689	16.7793	16.5761	16.5929	16.6777	-0.0848	0.57272
Q3TL79	Ahsa1	338	Putative uncharacterized protein	18.1298	18.2913	18.6128	18.5841	18.2105	18.5984	-0.3879	0.0419137
Q8BQW4	Arhgap1	479	Putative uncharacterized protein		15.8796			15.8796		15.8796	1
Q3TFF0	Dnaja2	412	Putative uncharacterized protein	16.6496	16.5146	16.1679	16.1251	16.5821	16.1465	0.4356	0.0254223
Q6PB52	Lrpap1	301	Lrpap1 protein (Fragment)	16.3353	16.0234	16.5093	16.5999	16.1793	16.5546	-0.3752	0.147066
Q9DAM4	Csl	466	Citrate synthase	17.5663	17.3518	17.5341	17.5971	17.459	17.5656	-0.1066	0.441085
Q921U5	Psmd5	217	Psmd5 protein (Fragment)		14.2791			14.2791		14.2791	1
Q8BTW2	Eif3f Eif3s5	361	Eukaryotic translation initiation factor 3 subunit F (eIF3f) (Eukaryotic translation initiation factor 3 subunit 5) (eIF-3-epsilon) (eIF3 p47)		16.312			16.312		16.312	1
Q3U6U7	Wars	475	Putative uncharacterized protein		16.0082			16.0082		16.0082	1
Q9JJE1	Map2k1	393	Brain cDNA; clone MNCb-1208; similar to Mus musculus mitogen activated protein kinase kinase 1 (Map2k1); mRNA	17.3532	17.3537	17.3744	17.6879	17.3534	17.5311	-0.1776	0.374538
Q3TMT4	Aldh9a1	494	Putative uncharacterized protein		14.2994			14.2994		14.2994	1
Q8CE30	Ncl	707	Putative uncharacterized protein				12.6873		12.6873	-12.6873	1
Q3UXU8	Obfc1	351	CST complex subunit STN1 (Oligonucleotide/oligosaccharide-binding fold-containing protein 1) (Suppressor of cdc thirteen homolog)	14.0938	13.8357	14.1316	14.1574	13.9647	14.1445	-0.1798	0.300063
F6RJV6	Lancl2	441	LanC-like protein 2 (Fragment)	15.2129	14.9901	15.6508	15.5942	15.1015	15.6225	-0.521	0.0453819
Q3TFD0	Shmt2	501	Serine hydroxymethyltransferase (EC 2.1.2.1)		17.4383			17.4383		17.4383	1
G3UY42	Pabpn1	319	Polyadenylate-binding protein 2		13.6512			13.6512		13.6512	1
D3Z6P1	Paics	83	Multifunctional protein ADE2 (Fragment)	17.6513	17.375	17.7297	17.8286	17.5131	17.7791	-0.2659	0.211544
Q9WTS9	Rbms2 scr3	356	Scr3	13.8542	14.0279	14.3234	14.4026	13.941	14.363	-0.4219	0.0475532
C6EQH3	Suclg2	414	Succinyl-CoA ligase subunit beta (EC 6.2.1.-)	16.9685	16.4606	17.4815	17.6465	16.7145	17.564	-0.8494	0.0862214
Q9EQE2	Ppm1a Pp2ca1b	323	Protein phosphatase 2C alpha 1b	15.2096	15.3785	15.9766	15.7725	15.294	15.8745	-0.5804	0.0483252
Q9ESU1	Smarcb1 Ini1	385	Integrase interactor 1	16.813	16.44	16.6473	16.6548	16.6265	16.651	-0.0244	0.907339
Q8R0M2	Ugp2	495	Ugp2 protein (Fragment)		14.5935			14.5935		14.5935	1
E9QMB7	Naa30	366	N-alpha-acetyltransferase 30	13.9361	13.8621	13.357	13.6058	13.8991	13.4814	0.4177	0.0844886
Q8R1B2	Actr1b	174	Actr1b protein (Fragment)	15.8899	15.7266	16.1966	15.8844	15.8082	16.0405	-0.2323	0.318114
Q4FJN2	Fkbp5 mCG_18519	456	FK506 binding protein 5 (Fkbp5 protein) (Peptidyl-prolyl cis-trans isomerase FKBP5)		15.0931			15.0931		15.0931	1
D6RI86	Gdi1	78	Rab GDP dissociation inhibitor alpha (Fragment)		14.4779			14.4779		14.4779	1
Q3U9R7	Gsr	453	Putative uncharacterized protein (Fragment)		14.952			14.952		14.952	1
Q3TF41	Nap1l1 mCG_21331	368	Nucleosome assembly protein 1-like 1; isoform CRA_d				12.6085		12.6085	-12.6085	1
Q8BMC5	Adk	260	Putative uncharacterized protein	16.1236	15.8164	15.8712	15.7987	15.97	15.8349	0.1351	0.482307
Q9DB01	Pcbp4	403	Putative uncharacterized protein	17.7301	17.9752	18.0747	17.9874	17.8526	18.031	-0.1783	0.303859
Q9CWR5	Shmt1	478	Serine hydroxymethyltransferase (EC 2.1.2.1)				13.9075		13.9075	-13.9075	1
E0CZD4	Actr1b	142	Beta-centractin (Fragment)	15.7717	15.6338	15.648	15.8626	15.7027	15.7553	-0.0525	0.72029
Q14BL1	Nadk2 1110020G09Rik Nadkd1	370	1110020G09Rik protein (Fragment)	15.1226	14.9835	15.2982	15.263	15.053	15.2806	-0.2275	0.0866742
Q9D094	Hars	509	Putative uncharacterized protein		16.9374			16.9374		16.9374	1
Q8R3X4	Timm44	450	Timm44 protein (Fragment)	16.3902	16.8066	16.8977	16.9657	16.5983	16.9317	-0.3333	0.254896
Q3TMC5	Dars	501	Putative uncharacterized protein		16.4818			16.4818		16.4818	1
D3Z3G6	Mapk3	380	Mitogen-activated protein kinase (EC 2.7.11.24)	15.7616	16.2158	15.9514	15.8736	15.9887	15.9125	0.0762	0.77229
Q3UBC6	Hmbs	360	Putative uncharacterized protein	17.98	18.3567	18.2552	18.5234	18.1683	18.3893	-0.221	0.440114
Q3TS40	Fdft1	416	Putative uncharacterized protein	14.4928	14.3405	14.8959	14.5611	14.4166	14.7285	-0.3118	0.232031
E9PWY9	Farsa	507	Phenylalanine--tRNA ligase alpha subunit		13.1951			13.1951		13.1951	1
Q8R038	Myg1	380	Melanocyte proliferating gene 1	17.258	17.7525	17.9422	17.8193	17.5052	17.8807	-0.3755	0.278442
A0A0A6YWP6	Atp6v1h	441	V-type proton ATPase subunit H		14.5178			14.5178		14.5178	1
D3YXT0	Ndufs2	437	NADH dehydrogenase [ubiquinone] iron-sulfur protein 2; mitochondrial	17.0603	16.6673	17.0016	16.8898	16.8638	16.9457	-0.0818	0.727275
Q3U7I9	Ctsd	404	Putative uncharacterized protein	16.1823	15.7005	16.3952	16.1538	15.9414	16.2745	-0.333	0.341857
Q5KU03	Gsk3b mCG_129094	420	Glycogen synthase kinase 3 beta (Glycogen synthase kinase 3 beta/tau protein kinase I) (Glycogen synthase kinase-3 beta)	16.1085	15.8585	15.6677	15.2268	15.9835	15.4472	0.5362	0.16859
A2A7S7	Yars mCG_141662	564	Tyrosine--tRNA ligase (EC 6.1.1.1) (Tyrosyl-tRNA synthetase)			12.8315			12.8315	-12.8315	1
B9EIE9	Adss Adss2 mCG_14946	456	Adenylosuccinate synthetase isozyme 2 (AMPSase 2) (AdSS 2) (EC 6.3.4.4) (Adenylosuccinate synthetase; acidic isozyme) (Adenylosuccinate synthetase; liver isozyme) (IMP--aspartate ligase 2)	16.9341	16.2328	16.3092	16.03	16.5834	16.1696	0.4138	0.387248
B1AUN3	Eif2b3	401	Protein Eif2b3		14.1169			14.1169		14.1169	1
Q8C693	Orc4 Orc4l	433	Origin recognition complex subunit 4	14.1147	14.2356	14.1229	13.8552	14.1751	13.989	0.186	0.332684
Q3THV8	Rrm2	390	Putative uncharacterized protein	16.9495	16.4681	16.0615	16.8685	16.7088	16.465	0.2438	0.655537
Q3UKH3	Acaa2	397	Putative uncharacterized protein	17.2271	17.7706	17.5786	17.9428	17.4988	17.7607	-0.2619	0.507416
Q3TSQ7	Glud1	326	Putative uncharacterized protein (Fragment)		16.9113			16.9113		16.9113	1
D3YXU1	Hadhb	173	Trifunctional enzyme subunit beta; mitochondrial (Fragment)	14.99	14.6594	13.7978	13.529	14.8247	13.6634	1.1613	0.0320458
G3UYE5	Paip1	410	Polyadenylate-binding protein-interacting protein 1	13.7352	13.6997			13.7174		13.7174	1
Q3TG71	Cndp2 mCG_1552	335	CNDP dipeptidase 2 (Metallopeptidase M20 family); isoform CRA_a		16.2943			16.2943		16.2943	1
Q3UYP2	Pcyox1	505	Putative uncharacterized protein		14.2025			14.2025		14.2025	1
A2ADR8	Ppp1r8	350	Nuclear inhibitor of protein phosphatase 1	15.7727	16.3381	16.2703	16.2672	16.0554	16.2687	-0.2133	0.529204
Q3TT94	Ppp2r2a	447	Serine/threonine-protein phosphatase 2A 55 kDa regulatory subunit B		13.8428			13.8428		13.8428	1
Q3V2X9	Prkar2b	256	Putative uncharacterized protein		14.67			14.67		14.67	1
Q543X6	Map2k4	397	Dual-specificity mitogen-activated protein kinase kinase 4	14.836	15.4397	15.6587	15.5309	15.1378	15.5948	-0.4569	0.276772
Q921W2	Tial1 mCG_21017	375	Nucleolysin TIAR (Tial1 cytotoxic granule-associated RNA binding protein-like 1; isoform CRA_a) (Tial1 protein)	15.5287	16.0757	16.2926	16.2551	15.8022	16.2738	-0.4716	0.22749
Q99KA3	Atp6v1b1	400	Atp6v1b1 protein (Fragment)		14.8984			14.8984		14.8984	1
A2RS23	Pepd mCG_18190	493	Peptidase D (Peptidase D; isoform CRA_a) (Xaa-Pro dipeptidase)		13.3653			13.3653		13.3653	1
Q5PPQ7	Coro1c	474	Coronin		12.811			12.811		12.811	1
B7FAU8	Gdi1 RP23-436K3.9-007	149	Guanosine diphosphate (GDP) dissociation inhibitor 1 (Rab GDP dissociation inhibitor alpha) (Fragment)		14.7253			14.7253		14.7253	1
Q91Y98		64	Thioredoxin reductase 1 (Fragment)		14.9881			14.9881		14.9881	1
A0A0G2JGW0	Ptbp2	356	Polypyrimidine tract-binding protein 2		14.2388			14.2388		14.2388	1
D3Z4H6	Tia1	385	Nucleolysin TIA-1	14.6405	15.0631	14.8558	14.86	14.8518	14.8579	-0.006	0.979592
Q6ZWS7	Camk2g	495	Putative uncharacterized protein		14.3404			14.3404		14.3404	1
D5MR34	Tubb3	133	Tubulin beta 3 (Fragment)		15.5962			15.5962		15.5962	1
Q3TTM6	Pmpca	524	Putative uncharacterized protein		14.738			14.738		14.738	1
B2RS41	Aldh5a1 mCG_3145	523	Aldhehyde dehydrogenase family 5; subfamily A1 (Succinate-semialdehyde dehydrogenase; mitochondrial)		14.1523			14.1523		14.1523	1
Q91YL8	Rtca Rtcd1	366	Rtcd1 protein	15.2078	15.1826	15.5645	16.0528	15.1952	15.8086	-0.6134	0.128834
Q9CVR0	Tubb4b Tubb2c Tubb2c1	291	Putative uncharacterized protein (Fragment)		18.4133			18.4133		18.4133	1
Q3THK0	Prim2	505	DNA primase large subunit (EC 2.7.7.-)		13.6008			13.6008		13.6008	1
Q52KC1	Eif4a2 mCG_128248	407	Eukaryotic translation initiation factor 4A2 (Eukaryotic translation initiation factor 4A2; isoform CRA_d)	16.0767	15.2993	14.9217	15.152	15.688	15.0368	0.6512	0.249462
Q3TWG5	Dync1li1 Dnclic1 mCG_7128	523	Cytoplasmic dynein 1 light intermediate chain 1 (Dynein cytoplasmic 1 light intermediate chain 1)		14.6641			14.6641		14.6641	1
D3Z7P0	Bre	385	BRCA1-A complex subunit BRE	13.7514	13.9335	14.0602	14.3795	13.8424	14.2198	-0.3773	0.176421
Q3U6F6	Sars Sars1	512	Putative uncharacterized protein		12.1411			12.1411		12.1411	1
Q3U232	Coro1a	461	Coronin		14.3482			14.3482		14.3482	1
Q5DTK0	Sept3 mKIAA4169	281	MKIAA4169 protein (Fragment)	14.87	15.6049	15.573	15.7792	15.2374	15.6761	-0.4387	0.369297
Q3TYK4	Prkar1a	510	Putative uncharacterized protein	13.1231				13.1231		13.1231	1
A0A0A0MQ68	Gcdh	447	Glutaryl-CoA dehydrogenase; mitochondrial	14.643	14.8183	14.8308	15.3894	14.7306	15.1101	-0.3794	0.324309
Q99L69	Bckdha	442	Branched chain ketoacid dehydrogenase E1; alpha polypeptide	14.8857	14.3445	14.2901	14.309	14.6151	14.2995	0.3155	0.364047
D3Z2F2	Hspd1	202	60 kDa heat shock protein; mitochondrial (Fragment)			13.3525			13.3525	-13.3525	1
Q9CRT0	Tubb3	235	Putative uncharacterized protein (Fragment)		17.1686			17.1686		17.1686	1
Q99L61	Tes	410	Tes protein (Testis derived transcript)	16.0372	15.3004	15.457	16.3407	15.6688	15.8988	-0.23	0.727904
Q6P1B6	Sephs1	392	Selenophosphate synthetase 1	16.1982	16.9672	17.2252	17.1632	16.5827	17.1942	-0.6114	0.253788
A0A075B5P5	Ighg3	330	Protein Ighg3 (Fragment)		14.1577			14.1577		14.1577	1
Q3UEM7	Fgg	436	Fibrinogen gamma chain	11.8712				11.8712		11.8712	1
F8WJB9	Evl	399	Ena/VASP-like protein		13.8287			13.8287		13.8287	1
B9EHZ5	Mpp6 mCG_119906	539	Membrane protein; palmitoylated 6 (MAGUK p55 subfamily member 6) (Membrane protein; palmitoylated 6 (MAGUK p55 subfamily member 6); isoform CRA_a)	12.8024				12.8024		12.8024	1
Q8C2E1	Ppp2r1a	589	Putative uncharacterized protein		12.8833			12.8833		12.8833	1
Q8K0L1	Aldh6a1	457	Aldh6a1 protein		14.1906			14.1906		14.1906	1
Q91X76	Nt5dc2	390	5'-nucleotidase domain containing 2 (Protein Nt5dc2)		16.1856			16.1856		16.1856	1
A2RS58	Crkl mCG_131167	303	Crk-like protein (V-crk sarcoma virus CT10 oncogene homolog (Avian)-like)	13.869	15.0273	15.9851	16.5331	14.4481	16.2591	-1.811	0.105692
A2AWQ2	Rcc2	170	Protein RCC2 (Fragment)		15.2656			15.2656		15.2656	1
Q3UYQ4	Api5	524	Putative uncharacterized protein		14.3162			14.3162		14.3162	1
Q3TH49	Gart	433	Putative uncharacterized protein		13.8946			13.8946		13.8946	1
F6ZSB7	Phgdh	149	D-3-phosphoglycerate dehydrogenase (Fragment)		17.8323			17.8323		17.8323	1
F6SAC3	Gm1840	471	Glucose-6-phosphate isomerase (EC 5.3.1.9)		17.9459			17.9459		17.9459	1
Q543M7	Kpna3	521	Importin subunit alpha		14.3553			14.3553		14.3553	1
Q3UUU4	Sept6	427	Putative uncharacterized protein		14.4573			14.4573		14.4573	1
A0A0J9YU62	Ctbp1	429	C-terminal-binding protein 1	15.884	15.5916	15.9578	15.6525	15.7378	15.8051	-0.0672	0.780199
G3UYR8	Aldh7a1	475	Alpha-aminoadipic semialdehyde dehydrogenase		15.76			15.76		15.76	1
Q3U3T6	Stk24	431	Putative uncharacterized protein		14.7183			14.7183		14.7183	1
Q52L97	Kpna2 Gm10184 mCG_2886	529	Importin subunit alpha		14.9233			14.9233		14.9233	1
Q8R582	Hnrnpf Hnrpf	188	Hnrpf protein (Fragment)		13.4494			13.4494		13.4494	1
Q3TQP7	Acat1	424	Putative uncharacterized protein	17.4319	18.3211	18.2861	18.4207	17.8765	18.3534	-0.4769	0.400033
G3UYB1	Chek1	432	Serine/threonine-protein kinase Chk1		13.6914			13.6914		13.6914	1
Q2XSQ4	Plin3 M6prbp1	325	TIP47 protein isoform 2		15.2467			15.2467		15.2467	1
Q3TQR3	Eif5 mCG_118037 mCG_119306	429	Eukaryotic translation initiation factor 5 (MCG118037) (MCG119306; isoform CRA_b)		16.5937			16.5936		16.5936	1
Q547J4	Mapt mCG_11217	372	Microtubule-associated protein		14.8599			14.8599		14.8599	1
F6Q404	Pdia3	124	Protein disulfide-isomerase A3 (Fragment)		16.5141			16.5141		16.5141	1
A0A0G2JEM7	Lap3	107	Cytosol aminopeptidase (Fragment)		15.5649			15.5649		15.5649	1
B7ZNM7	Sept5	381	Sept5 protein	14.8985	15.4131	15.6532	15.5365	15.1558	15.5948	-0.439	0.237996
Q8CBS1	Fkbp4	61	Putative uncharacterized protein (Fragment)		16.5367			16.5367		16.5367	1
Q542I9	Psmc1 mCG_122657	440	26S protease regulatory subunit 4 (MCG122657)		16.6305			16.6305		16.6305	1
Q8C4J3	Prkacb	108	Putative uncharacterized protein (Fragment)	14.6804	15.3143	15.5504	15.7971	14.9973	15.6737	-0.6764	0.185038
Q544I1	Ndrg3	375	Protein NDRG3	15.5515	14.4229	14.4972	14.4205	14.9872	14.4588	0.5283	0.448847
Q3UJQ9	Oxct1	486	Succinyl-CoA:3-ketoacid-coenzyme A transferase (EC 2.8.3.5)		14.6032			14.6032		14.6032	1
Q91Y95		297	Thioredoxin reductase 1 (Fragment)		16.464			16.464		16.464	1
Q3UF75	Parva	336	Alpha-parvin	14.8599	14.4043	14.1865	13.9262	14.6321	14.0563	0.5757	0.159423
C9K0Z7	Fkbp8 fkbp38	354	FK-506-binding protein 38		14.78			14.78		14.78	1
Q91Z50	Fen1 mCG_1942	380	Flap endonuclease 1 (Flap structure specific endonuclease 1) (Flap structure specific endonuclease 1; isoform CRA_c)	16.0476	16.2859	16.153	15.7281	16.1667	15.9405	0.2261	0.45111
Q3UWQ9	Hmgcs1	520	Putative uncharacterized protein		18.0541			18.054		18.054	1
Q3UQA3	Ppox	477	Putative uncharacterized protein		13.0388			13.0388		13.0388	1
Q790Y8	G6pdx mCG_21218	515	Glucose-6-phosphate 1-dehydrogenase (EC 1.1.1.49)		14.2402			14.2402		14.2402	1
Q3V2C6	Des	469	Putative uncharacterized protein		15.7395			15.7395		15.7395	1
Q8R562	Trove2 Ro Ssa2	538	Ribonucleoprotein		12.9423			12.9423		12.9423	1
Q684Q6	Mpp1	427	Membrane protein; palmitoylated (Fragment)		12.8667			12.8667		12.8667	1
Q8BHC2	Ist1 2400003C14Rik	285	2400003C14Rik protein	14.2195				14.2195		14.2195	1
Q3TLX1	Nampt Pbef1	491	Putative uncharacterized protein		13.9107			13.9107		13.9107	1
Q3TSR1	Vps36 mCG_6966	386	Vacuolar protein sorting 36 (Yeast) (Vacuolar protein-sorting-associated protein 36)	14.1995	13.9239	14.3329	14.1991	14.0617	14.266	-0.2042	0.313902
Q9D8S5	Srsf5 Sfrs5 mCG_7614	270	MCG7614; isoform CRA_c (Serine/arginine-rich-splicing factor 5)	15.4368	16.4407	16.6863	16.7	15.9387	16.6931	-0.7544	0.271755
J9JDU9	Prkaca	180	cAMP-dependent protein kinase catalytic subunit alpha isoform (Fragment)	14.3047	15.2305	15.3743	15.6698	14.7676	15.522	-0.7544	0.260701
Q3UXC8	Hnrnpd Hnrpd	194	Putative uncharacterized protein (Fragment)	13.0867	14.291	12.9306	12.7599	13.6888	12.8452	0.8436	0.299766
Q3UE40	Gna13	377	Putative uncharacterized protein	13.756	14.4106	14.9745	14.7454	14.0833	14.8599	-0.7766	0.154455
Q6KAT3	Cndp2 mFLJ00064	401	MFLJ00064 protein (Fragment)		15.1656			15.1656		15.1656	1
Q91WS8	Acadm	421	Acyl-Coenzyme A dehydrogenase; medium chain	14.2114	15.6681	15.6865	15.8835	14.9397	15.785	-0.8453	0.369083
E0CXA0	Hdgf	202	Hepatoma-derived growth factor (Fragment)	14.0551	14.4214	14.1437	15.597	14.2382	14.8703	-0.632	0.48775
Q8BGJ5	Ptbp1 mCG_13402	529	MCG13402; isoform CRA_a (Polypyrimidine tract-binding protein 1)		17.7863			17.7863		17.7863	1
C0IMX3	Smarce1	98	Smarce1 variant 9 (Fragment)		14.7332			14.7332		14.7332	1
Q4FJQ6	Serpinb6a mCG_1388	378	Serine (Or cysteine) peptidase inhibitor; clade B; member 6a; isoform CRA_a (Serpin B6) (Serpinb6a protein)	14.801	15.97	15.6291	16.0396	15.3855	15.8343	-0.4488	0.544027
A0A0A6YX73	Prkar2a	380	cAMP-dependent protein kinase type II-alpha regulatory subunit		14.4991			14.4991		14.4991	1
Q3UQD0	Tomm40	284	Putative uncharacterized protein (Fragment)	13.7875	15.2359	15.6054	15.8538	14.5117	15.7296	-1.2179	0.239267
Z4YKV1	Gnas	379	Guanine nucleotide-binding protein G(s) subunit alpha isoforms short	15.0266	15.1869	14.9486	14.744	15.1067	14.8463	0.2604	0.182947
E9PXC0	Srp54c Srp54b	504	Protein Srp54b		15.4013			15.4013		15.4013	1
Q4QRK2	Fech	399	Fech protein (Fragment)		16.9529	14.8972	16.1736	16.9529	15.5354	1.4175	0.421642
Q8BNS0	Drg1	367	Putative uncharacterized protein	15.9672	17.1451	17.2889	17.3385	16.5561	17.3137	-0.7576	0.327475
Q14C53	Slc39a7	476	Solute carrier family 39 (Zinc transporter); member 7	13.3496	13.0449	13.0461	13.2527	13.1972	13.1494	0.0478	0.819212
Q7TT04	Nup43	375	Nup43 protein (Fragment)	14.8941	14.2415	15.0149	15.0089	14.5678	15.0119	-0.4441	0.30659
D6RHN2	Selenbp1	123	Selenium-binding protein 1		13.1857			13.1857		13.1857	1
D9J2V6	Pbx1 PBX1	339	Pre-B-cell leukemia transcription factor 1 (Pre-B-cell leukemia transcription factor 1d)		14.8619		14.9341	14.8619	14.9341	-0.0722	1
Q8CBU3		341	Putative uncharacterized protein	14.0585	16.0641	16.036	16.4444	15.0613	16.2402	-1.1789	0.368444
D6RJ16	Atp5a1	89	ATP synthase subunit alpha; mitochondrial		16.5112			16.5112		16.5112	1
E9QAG2	Phf6	323	PHD finger protein 6	14.3988	15.6107	15.4237	15.5107	15.0047	15.4672	-0.4625	0.526034
B7ZP22	Hnrnpa2b1	341	Heterogeneous nuclear ribonucleoprotein A2/B1	13.6691	14.3565	14.4204	14.4635	14.0128	14.4419	-0.4291	0.338875
Q8R225	Slc25a24	232	Slc25a24 protein (Fragment)	14.3771	14.1017	13.9579	14.6474	14.2394	14.3026	-0.0632	0.880389
Q8VEI6	Asna1	218	Asna1 protein	14.8508	16.357	16.4925	16.398	15.6039	16.4452	-0.8413	0.380867
D6RHM6	Arfip2	159	Arfaptin-2	9.9215	12.0422	12.0031	12.4915	10.9818	12.2472	-1.2653	0.364834
Q3TGR2	Fgb mCG_17068	481	Fibrinogen beta chain (Fibrinogen; B beta polypeptide; isoform CRA_a)		15.0072			15.0072		15.0072	1
Q3UPU8	Acaa1a Acaa1	424	Putative uncharacterized protein	14.3195	16.8342	17.0841	17.2259	15.5768	17.155	-1.5782	0.336799
Q3UKE7	Hmgcs1	520	Putative uncharacterized protein		15.0927			15.0927		15.0927	1
B7ZWL9	Gpi1	344	Glucose-6-phosphate isomerase (EC 5.3.1.9)		16.9708			16.9708		16.9708	1
B1AXZ0	Elavl2	346	ELAV-like protein	13.075	13.8201	13.6397	14.6257	13.4475	14.1327	-0.6852	0.383002
Q9CY49	Tbl2	442	Putative uncharacterized protein	14.1861	14.3818	15.0815	13.8264	14.2839	14.4539	-0.17	0.814037
A0A075B5P3	Ighg2b	336	Protein Ighg2b (Fragment)		13.6217			13.6217		13.6217	1
Q3UQL2	Cops3	423	COP9 signalosome complex subunit 3	15.685	17.6726	17.6989	17.607	16.6788	17.6529	-0.9741	0.430747
Q544A0	Mapk8 mCG_4586	384	Mitogen-activated protein kinase (EC 2.7.11.24)	13.4926	14.1597	14.3621	14.0599	13.8261	14.211	-0.3849	0.403518
Q5SW83	Actr2 mCG_122263	394	ARP2 actin-related protein 2 homolog (Yeast) (Actin-related protein 2)	15.5933	17.9531	18.1477	18.0702	16.7732	18.1089	-1.3356	0.375269
F7ALS6	Got1	182	Aspartate aminotransferase; cytoplasmic (Fragment)	13.6348	16.3524	16.1846	16.5886	14.9936	16.3866	-1.393	0.417289
Q5M8R9	Fdps	353	Farnesyl diphosphate synthetase		16.2309	14.0553	16.4416	16.2308	15.2484	0.9823	0.717487
Q3TML0	Pdia6	445	Protein disulfide-isomerase A6							0	1
Q91VA7	Idh3b mCG_9915	384	Isocitrate dehydrogenase [NAD] subunit; mitochondrial (EC 1.1.1.41)		16.6058	16.588	16.5613	16.6058	16.5746	0.0311	0.40652
Q3TB93	Ptpn1	322	Putative uncharacterized protein (Fragment)							0	1
A0PJE6	Pccb	539	Pccb protein (Fragment)							0	1
B2RRX2	Ppp3ca mCG_16625	521	Serine/threonine-protein phosphatase (EC 3.1.3.16)		13.8157			13.8157		13.8157	1
D3Z3A9	Rcn3	274	Reticulocalbin-3 (Fragment)	13.2477	12.9475	13.8666	13.9718	13.0976	13.9192	-0.8216	0.0354921
Q921Z9	Mpi	423	Mannose-6-phosphate isomerase (EC 5.3.1.8)	14.105	14.1838	14.5837	14.4542	14.1444	14.5189	-0.3745	0.0385957
G3UWB8	9130204L05Rik mCG_121122	92	MCG121122 (Protein 9130204L05Rik)		18.6038	17.947	18.0311	18.6038	17.989	0.6147	0.0750738
A2RSX9	Arfip1	341	Arfip1 protein (Protein Arfip1)	14.8904	14.6525	15.2723	15.2215	14.7714	15.2469	-0.4755	0.0596503
E9PV04	Gm8994 Gm5576	411	Protein Gm8994	15.0699	15.0112	14.5195		15.0405	14.5195	0.5209	0.0619152
F6WYM0	Sept2	212	Septin-2 (Fragment)	15.2475	15.1136		13.6289	15.1805	13.6289	1.5516	0.0474888
Q3UK08	Tsg101	391	Putative uncharacterized protein							0	1
Q6F4J1	Tubg1 tubg1 mCG_20203	451	Tubulin gamma chain	15.1396	15.301	14.9299	14.949	15.2203	14.9394	0.2809	0.0744879
Q3TKM5	Idh3g mCG_8096	389	Isocitrate dehydrogenase [NAD] subunit; mitochondrial (EC 1.1.1.41)		14.1641	14.589	14.6833	14.1641	14.6361	-0.472	0.109058
Q7TND9	Dbt	482	Dihydrolipoamide branched chain transacylase E2							0	1
Q8K265	Wdr18	332	Wdr18 protein (Fragment)	13.8124		14.531	14.6489	13.8124	14.5899	-0.7774	0.0831225
Q564F3	Rps3a1 Rps3a mCG_1128	264	40S ribosomal protein S3a		14.3219	14.0603	14.1623	14.3219	14.1113	0.2105	0.252836
Q4FJX1	Kpna4 mCG_4359	521	Importin subunit alpha							0	1
Q3V492	Fbxo22 mCG_9673	299	F-box only protein 22 (F-box only protein 22; isoform CRA_a)	14.5669	14.7048	14.93	15.1513	14.6358	15.0406	-0.4047	0.0899535
B2RUK5	Mccc2 mCG_116168	563	Methylcrotonoyl-CoA carboxylase beta chain; mitochondrial (Methylcrotonoyl-Coenzyme A carboxylase 2 (Beta))							0	1
Q68FN3	Ubr7	342	Ubr7 protein (Fragment)							0	1
Q4FK11	Nono	473	Nono protein							0	1
Q3UYC1	Mvd mCG_14176	401	Diphosphomevalonate decarboxylase (Mevalonate (Diphospho) decarboxylase)	14.647	14.4871	14.7734	14.8592	14.567	14.8163	-0.2492	0.1109
Q8VC41	Serpina1d	413	Serpina1d protein							0	1
D3Z7Q8	Polr1c	255	DNA-directed RNA polymerases I and III subunit RPAC1 (Fragment)	13.8267	13.9728	14.086	14.1898	13.8997	14.1379	-0.2382	0.117207
G3UXB4	Ctu2 Ncs2	410	Cytoplasmic tRNA 2-thiolation protein 2							0	1
D3Z7E5	Gsk3a	486	Glycogen synthase kinase-3 alpha							0	1
A8Y5G7	Pold2	241	DNA polymerase delta subunit 2 (Fragment)							0	1
D3Z1C5	Ldb1	373	LIM domain-binding protein 1	13.208	13.1152			13.1616		13.1616	1
Q4KL82	Rfc2 mCG_16697	349	Replication factor C (Activator 1) 2 (Replication factor C (Activator 1) 2; isoform CRA_a) (Replication factor C subunit 2)		14.8656	14.7222	14.9261	14.8656	14.8241	0.0415	0.853221
Q3ULN8	Ppp2r5a	489	Putative uncharacterized protein (Fragment)							0	1
Q3TL72	Uba3 Ube1c	448	NEDD8-activating enzyme E1 catalytic subunit							0	1
Q3UBN8	Bpnt1	308	Putative uncharacterized protein		15.8219	15.5175	15.0428	15.8219	15.2801	0.5417	0.413253
A2A5R8	Stau1	485	Double-stranded RNA-binding protein Staufen homolog 1				11.6994		11.6994	-11.6994	1
Q3V4D2	Plin3 M6prbp1	79	Putative uncharacterized protein (Fragment)		13.3148			13.3148		13.3148	1
Q9D828	Tfg	389	Putative uncharacterized protein							0	1
Q91XF1	Scrn2	277	Scrn2 protein (Fragment)	14.1121	14.4062	14.5731	14.5182	14.2591	14.5456	-0.2865	0.195544
Q3UST6	Nr2f2	414	COUP transcription factor 2	14.3655		13.6677	13.4846	14.3655	13.5761	0.7894	0.126208
Q8VDT3	Dclk1 Dcamkl1	363	Dclk1 protein	14.0443	14.5081	14.7824	14.6582	14.2762	14.7203	-0.4441	0.205561
B1AS37	Ssbp3	368	Single-stranded DNA-binding protein 3		13.9678	14.4107	14.243	13.9678	14.3268	-0.359	0.244699
Q8BIF7	Grwd1	416	Putative uncharacterized protein							0	1
Q3THL5	Pelo	385	Protein pelota homolog (EC 3.1.-.-)	13.2243	13.6141	13.7389	13.7905	13.4192	13.7647	-0.3454	0.220933
E9PZ58	Sms	258	Spermine synthase	13.8316	14.4361	15.1605	14.579	14.1338	14.8697	-0.7358	0.221403
Q8BXC0	Ptgis mCG_14612	509	Prostacyclin synthase (EC 5.3.99.4) (Prostaglandin I2 synthase)							0	1
A0A0G2JGM6	Gc	125	Vitamin D-binding protein (Fragment)							0	1
A0A0A0MQA5	Tuba4a	477	Tubulin alpha-4A chain (Fragment)							0	1
Q9CRG3	Sugt1	105	Putative uncharacterized protein (Fragment)		15.6961	15.5407	16.1792	15.6961	15.8599	-0.1638	0.816607
E9PUB7	Msto1	556	Protein misato homolog 1							0	1
A0A087WNV1	Agfg1	521	Arf-GAP domain and FG repeat-containing protein 1							0	1
Q3UKA1	Dnajc3 Dnajc3a Dnajc3b	504	Putative uncharacterized protein							0	1
B2RTE3	Prpf38a mCG_17981	312	MCG17981 (PRP38 pre-mRNA processing factor 38 (Yeast) domain containing A)	14.8603	15.6505	15.7053	15.9694	15.2554	15.8373	-0.5819	0.297246
E9PUF2	Dlgap4	285	Disks large-associated protein 4	13.4954	14.9396	15.1322	15.3381	14.2175	15.2351	-1.0175	0.297699
A0A087WPX1	Acy1	219	Aminoacylase-1 (Fragment)	14.9106	15.523	15.6038	15.6608	15.2168	15.6323	-0.4155	0.309207
A2AG39	Stoml2	286	Stomatin-like protein 2; mitochondrial (Fragment)		15.899	15.4593	16.1839	15.899	15.8216	0.0774	0.921872
Q3UG16	Ap1m1 mCG_118299	423	AP-1 complex subunit mu-1 (Adaptor-related protein complex AP-1; mu subunit 1)	14.578	14.4712	14.2461		14.5246	14.2461	0.2784	0.204129
G3XA25	Acat2 mCG_16689	365	Acetyl-CoA acetyltransferase; cytosolic (MCG16689; isoform CRA_a)		18.2111	17.5866	18.2934	18.211	17.9399	0.271	0.734573
B0LAC8	Atp6v1b2	140	ATPase H transporting lysosomal V1 subunit B2 (Fragment)							0	1
Q99J77	Nans mCG_4426	359	N-acetylneuraminic acid synthase (Sialic acid synthase) (Protein Nans)		15.3684	15.3671	15.7773	15.3684	15.5722	-0.2038	0.668417
F6Q5Z1	Ilk	218	Integrin-linked protein kinase (Fragment)							0	1
Q922A2	Anxa7	463	Annexin	15.7513	15.629	15.5774	15.6336	15.6901	15.6055	0.0846	0.335408
Q9CVL7	Dek	282	Putative uncharacterized protein (Fragment)							0	1
Q3TUF3	Calu mCG_9131	315	Calumenin (Calumenin; isoform CRA_a)	15.5034	15.5646	15.1764	15.5014	15.534	15.3389	0.1951	0.359378
Q541Z2	Fnta	377	Protein farnesyltransferase/geranylgeranyltransferase type-1 subunit alpha	13.0587	12.346	12.3654	12.1844	12.7023	12.2748	0.4274	0.364954
Q3UUD9	Yars2	349	Tyrosine--tRNA ligase (EC 6.1.1.1) (Tyrosyl-tRNA synthetase)	13.2503	13.3528	13.5059	13.3297	13.3015	13.4178	-0.1162	0.372221
Q3UHH5	Gnaq	359	Guanine nucleotide-binding protein G(q) subunit alpha		14.7588	14.3725	14.9041	14.7588	14.6383	0.1205	0.837027
Q9CWQ7	Ufd1l	307	Putative uncharacterized protein		14.6214	14.5611	15.2388	14.6214	14.8999	-0.2785	0.717896
Q8C2U7	Aimp1 Scye1	319	Putative uncharacterized protein	14.2562	15.0913	14.859	16.6826	14.6737	15.7708	-1.097	0.38816
Q9D9Z4	Atp6v1c1	382	Putative uncharacterized protein	13.9975	14.8668	14.927	14.8772	14.4321	14.9021	-0.47	0.393264
Q3TG37	Slc9a3r1	355	Na()/H() exchange regulatory cofactor NHE-RF							0	1
Q3USC7	Gdap1l1	367	Ganglioside-induced differentiation-associated protein 1-like 1	13.2047	14.4346	14.3778	14.4642	13.8196	14.421	-0.6013	0.432204
A0A0A0MQB8	Meis1	349	Homeobox protein Meis1		13.1292			13.1292		13.1292	1
Q3UD03	Npepl1	524	Putative uncharacterized protein							0	1
A2A414	Elp4	278	Elongator complex protein 4 (Fragment)	14.8027	14.1645	14.7547	14.7746	14.4836	14.7646	-0.281	0.471536
Q3TE95	Rcn2	355	Putative uncharacterized protein	14.8641	14.6243	14.7526	15.0664	14.7442	14.9095	-0.1653	0.490628
M0QWF0	Zfp207	342	BUB3-interacting and GLEBS motif-containing protein ZNF207 (Fragment)			12.3034			12.3034	-12.3034	1
G3UYY2	Selenbp2	410	Selenium-binding protein 2							0	1
Q9CS46	Ilkap	212	Putative uncharacterized protein (Fragment)	14.7427	13.6839	14.2042	15.0707	14.2133	14.6374	-0.424	0.59847
F6RAZ3	Acads	302	Short-chain-specific acyl-CoA dehydrogenase; mitochondrial (Fragment)		14.2987	13.518	14.8613	14.2987	14.1896	0.109	0.940497
S4R1F6	Rbmx mCG_17339	263	RNA binding motif protein; X chromosome; isoform CRA_a (RNA-binding motif protein; X chromosome)	14.5626	14.2243	14.5684	14.4139	14.3934	14.4911	-0.0976	0.651746
Q6P1B9	Bin1	477	Bin1 protein (Myc box-dependent-interacting protein 1)							0	1
D0EX61	Mbnl2	361	Muscleblind-like 2 isoform 3	14.0608	14.7006	14.0683	14.3588	14.3807	14.2135	0.1671	0.681145
F8WJG3	Tra2b	188	Transformer-2 protein homolog beta	12.9586	14.3333	13.7339	14.1841	13.6459	13.959	-0.3131	0.707346
A1L3B8	Psmd7 mCG_9335	321	26S proteasome non-ATPase regulatory subunit 7 (Proteasome (Prosome; macropain) 26S subunit; non-ATPase; 7)		14.9761	13.7039	15.4178	14.9761	14.5608	0.4153	0.826336
B0FTY3	Nudcd3 mCG_21378	363	NudC domain containing 3; isoform CRA_a (NudC-like protein)							0	1
Q3TYR7	Sh3glb1	355	Endophilin B1 testis variant (Endophilin-B1)	15.1671	15.3917	15.2681	15.3748	15.2794	15.3214	-0.0419	0.767403
Q3UJ95	Pip4k2b Pip5k2b mCG_13226	416	Phosphatidylinositol 5-phosphate 4-kinase type-2 beta (Phosphatidylinositol-4-phosphate 5-kinase; type II; beta)							0	1
D3Z2H4	Faf2	263	FAS-associated factor 2 (Fragment)							0	1
B7ZC46	Sept8	440	Septin-8							0	1
F6W322	Hnrnpm	243	Heterogeneous nuclear ribonucleoprotein M (Fragment)							0	1
Z4YJY0	Fam175b	424	BRISC complex subunit Abro1							0	1
Q921V3	Nfs1	459	Nitrogen fixation gene 1 (S. cerevisiae)	13.6249	13.8899	13.8453	13.6168	13.7574	13.731	0.0264	0.894101
A0A0G2JDV8	Cnn3	284	Calponin		16.0925	14.5984	16.8426	16.0925	15.7205	0.372	0.879605
Q544Q7	Atp1b3 mCG_21656	278	Sodium/potassium-transporting ATPase subunit beta	13.7918	13.8382	13.7189	13.9369	13.815	13.8279	-0.0129	0.918421
Q3UJM9	Irf3	419	Putative uncharacterized protein	14.0523	14.3637	14.1612	14.2915	14.208	14.2263	-0.0182	0.923349
Q3TPZ5	Dctn2 mCG_5199	402	Dynactin 2 (Dynactin subunit 2)							0	1
V9GX43	Celf2	443	CUGBP Elav-like family member 2 (Fragment)							0	1
Q3TDX2	Vps4a	437	Putative uncharacterized protein							0	1
Q3ULW0	Ran	216	Putative uncharacterized protein	13.4422		14.0407	14.0626	13.4422	14.0516	-0.6094	0.0198051
G3X9J6	Nt5c2 mCG_22001	585	5'-nucleotidase; cytosolic II; isoform CRA_b (Cytosolic purine 5'-nucleotidase)							0	1
Q3TZ63	Tbc1d13 mCG_18307	400	TBC1 domain family member 13 (TBC1 domain family; member 13)		14.1831	14.6108	14.6388	14.1831	14.6248	-0.4417	0.0349145
Q3TKC5	Ppat	477	Putative uncharacterized protein (Fragment)							0	1
Q8K2C1	Aamp	358	Aamp protein							0	1
A2AWI9	Sh3glb2 mCG_18298	374	Endophilin-B2 (SH3-domain GRB2-like endophilin B2; isoform CRA_d)							0	1
Q52L66	Ubl7	380	Ubiquitin-like 7 (Bone marrow stromal cell-derived)		14.2834	14.7517	14.8205	14.2834	14.7861	-0.5026	0.075105
D3YXW0	Scrn1	76	Secernin-1 (Fragment)							0	1
Q3U878	Dazap1	405	Putative uncharacterized protein	15.1004		14.0503	13.8121	15.1004	13.9312	1.1692	0.111177
Q3UKV4	Dpf2	391	Putative uncharacterized protein	13.377		12.7285	12.8625	13.377	12.7955	0.5815	0.1254
Q3UMG4	Ina	335	Putative uncharacterized protein (Fragment)			14.1146			14.1146	-14.1146	1
Q5XJZ0	Egln1	235	Egln1 protein (Fragment)		12.2879	12.0385	12.0979	12.2879	12.0682	0.2197	0.146424
Q05AF0	Fam50a D0HXS9928E	267	Fam50a protein		14.9235	15.0007	15.0268	14.9235	15.0137	-0.0901	0.156229
D3Z5X8	Lyar	131	Cell growth-regulating nucleolar protein (Fragment)							0	1
E9PZW0	Dsp	2284	Desmoplakin	14.0644				14.0644		14.0644	1
Q1LZK2	Aldh6a1	173	Aldh6a1 protein (Fragment)							0	1
Q8C6H9	Bckdk	412	Putative uncharacterized protein		13.9591	13.4777	13.639	13.9591	13.5583	0.4008	0.213523
G3UVU9	Jmjd6 Ptdsr mCG_6851	270	Bifunctional arginine demethylase and lysyl-hydroxylase JMJD6 (Phosphatidylserine receptor; isoform CRA_a)							0	1
Q3TT81	Pcbp2	322	Putative uncharacterized protein	11.8789		13.0067	12.5744	11.8789	12.7905	-0.9116	0.248069
Q8C910	Hs1bp3	156	Putative uncharacterized protein (Fragment)							0	1
D3YVM5	Rplp0	145	60S acidic ribosomal protein P0 (Fragment)	12.9607		13.1623	13.308	12.9606	13.2351	-0.2744	0.274343
F7BX26	Ppp5c	476	Serine/threonine-protein phosphatase (EC 3.1.3.16) (Fragment)							0	1
Q3UJS6	Cpne3	533	Putative uncharacterized protein							0	1
E9PWY6	Gcat	382	2-amino-3-ketobutyrate coenzyme A ligase; mitochondrial		13.2016	13.3835	13.5569	13.2016	13.4702	-0.2686	0.324541
F2WWK6	Fads2	433	Delta-6 desaturase (EC 1.14.19.-) (Fragment)		12.4213	13.28	12.8521	12.4213	13.066	-0.6447	0.332092
E9PZS5	Exog	392	Nuclease EXOG; mitochondrial	13.6786		14.725	14.1427	13.6786	14.4338	-0.7552	0.374793
F6UP77	Amdhd2	207	Putative N-acetylglucosamine-6-phosphate deacetylase (Fragment)	13.536		13.4718	13.3904	13.536	13.4311	0.1048	0.376686
Q8BK46	Psmd3	530	Putative uncharacterized protein							0	1
F6YY88	Mri1	228	Methylthioribose-1-phosphate isomerase (Fragment)		13.605	13.8692	14.2521	13.605	14.0606	-0.4556	0.400504
Q3V4B3	Vta1	303	Putative uncharacterized protein		15.3738	15.0403	15.2435	15.3738	15.1419	0.2318	0.413254
G3UZ48	Syncrip	464	Heterogeneous nuclear ribonucleoprotein Q							0	1
Q91YS7	Map2k2 mCG_142349	400	Dual-specificity mitogen-activated protein kinase kinase 2 (Mitogen activated protein kinase kinase 2; isoform CRA_d) (Mitogen-activated protein kinase kinase 2)	15.7912		15.2179	15.5861	15.7912	15.402	0.3892	0.436974
Q8R2U8	Pdk1	432	Pdk1 protein	13.1059		13.042	12.9135	13.1059	12.9777	0.1281	0.45523
F8WJA5	Msi1	325	RNA-binding protein Musashi homolog 1 (Fragment)		14.0413	14.3048	14.8386	14.0413	14.5717	-0.5304	0.456385
Q80Y48	Cyp20a1	360	Cyp20a1 protein	14.6896		14.6054	14.6618	14.6896	14.6336	0.056	0.456614
G3UY39	Nelfe Rdbp	228	Negative elongation factor E (Fragment)	13.1203		13.1757	13.292	13.1203	13.2338	-0.1135	0.461922
V9GZG5		371	Glutamine synthetase (EC 6.3.1.2)	13.314	13.6095	13.7493		13.4617	13.7493	-0.2875	0.462979
Q3UNC0	Gmppa	426	Putative uncharacterized protein (Fragment)	13.4673	13.7719	13.9144		13.6196	13.9144	-0.2948	0.464696
D3YZA5	Ilk	177	Integrin-linked protein kinase (Fragment)							0	1
A0A087WRA7	Ppp1r7	146	Protein phosphatase 1 regulatory subunit 7 (Fragment)	14.2882	13.6271			13.9576		13.9576	1
Q3V1L7	Pofut2	429	Putative uncharacterized protein							0	1
Q3UBB0	Gns	451	Putative uncharacterized protein (Fragment)							0	1
D3Z0Y0	Hspa13 Stch mCG_128172	260	Heat shock 70 kDa protein 13 (Stress 70 protein chaperone; microsome-associated; human homolog; isoform CRA_b)							0	1
E0CZA1	Cct5	199	T-complex protein 1 subunit epsilon (Fragment)							0	1
D3Z478	Rnmt	205	mRNA cap guanine-N7 methyltransferase (Fragment)							0	1
D3YVV1	Tmem30a	328	Cell cycle control protein 50A							0	1
Q8CDZ9	Tgfb2	224	Putative uncharacterized protein (Fragment)							0	1
Q3UZ17	Luc7l2	382	Putative uncharacterized protein		13.4358	12.778	13.3118	13.4358	13.0449	0.3909	0.553141
D3YTU3	Mina	373	Bifunctional lysine-specific demethylase and histidyl-hydroxylase MINA							0	1
Q3U944	Lman1	547	Putative uncharacterized protein							0	1
A0A0G2JEE5	Traj50	21	Protein Traj50 (Fragment)	17.7726	17.2714		17.8821	17.5219	17.8821	-0.3602	0.559112
Q3UKQ5	M6pr mCG_132197	278	Cation-dependent mannose-6-phosphate receptor (Mannose-6-phosphate receptor; cation dependent; isoform CRA_a)		14.9294	14.6862	14.8976	14.9294	14.7919	0.1374	0.589908
Q5M9N8	Rpl7	270	60S ribosomal protein L7 (Ribosomal protein L7)			13.3634	12.9766		13.17	-13.17	1
F6RBY3	Alg2	177	Alpha-1;3/1;6-mannosyltransferase ALG2 (Fragment)		15.212	15.2235	15.5412	15.212	15.3823	-0.1703	0.647071
Q80UL3	Galk1	392	Galactokinase 1		16.4949	15.7751	16.4899	16.4949	16.1325	0.3624	0.662824
Q3V1S0	Abat	500	Putative uncharacterized protein							0	1
D6REV6	Fbxo22	166	F-box only protein 22		13.8891	14.1272	13.8825	13.8891	14.0048	-0.1157	0.681737
Q3UJQ2	Hmgcs1	105	Putative uncharacterized protein (Fragment)							0	1
Q68G78	Ybx3 Csda	299	Csda protein							0	1
Q91YY8	Gabpa	351	Gabpa protein							0	1
E0CYY1	Ciapin1	183	Anamorsin (Fragment)		14.389	14.0833	14.4418	14.389	14.2625	0.1265	0.753774
Q3TU79	Dnajb1 mCG_11044	340	DnaJ (Hsp40) homolog; subfamily B; member 1 (DnaJ homolog subfamily B member 1)		15.5408	15.1798	15.6068	15.5408	15.3933	0.1475	0.758381
B8JJB2	Pdlim7	124	PDZ and LIM domain protein 7 (Fragment)							0	1
Q05BM9	Nme7	378	Nme7 protein		13.3391	13.4024	13.0772	13.3391	13.2398	0.0992	0.784199
D3YWJ4	Fntb	471	Protein farnesyltransferase subunit beta	14.3097	13.7049		14.1781	14.0073	14.1781	-0.1707	0.799323
Q3ULN6	Sccpdh	323	Putative uncharacterized protein	14.5086		14.3408	14.5587	14.5086	14.4497	0.0588	0.807549
Q3TCD4	Eci2 Peci	378	Enoyl-CoA delta isomerase 2; mitochondrial		13.2023	12.9203	14.1437	13.2023	13.532	-0.3297	0.80794
Q3U0Z8	Sufu mCG_131970	485	Suppressor of fused homolog							0	1
Q3UR26	Hnrnph2 Hnrph2	171	Putative uncharacterized protein (Fragment)							0	1
A2AD84	Stk26 2610018G03Rik	392	Serine/threonine-protein kinase 26							0	1
G3X9M0	Dap3	396	28S ribosomal protein S29; mitochondrial		13.6057	13.0034	13.8327	13.6057	13.418	0.1877	0.837301
H6TMF6	Prkacb	172	cAMP-dependent protein kinase catalytic subunit beta transcript variant 6 (Fragment)		13.8031	13.8563	13.6983	13.8031	13.7773	0.0258	0.881357
Q9CY29	Psmd4	370	Putative uncharacterized protein							0	1
Q5HZI6	Tsta3 mCG_22113	321	GDP-L-fucose synthase (Tissue specific transplantation antigen P35B) (Tissue specific transplantation antigen P35B; isoform CRA_a)		14.6955	14.4785	15.0968	14.6955	14.7876	-0.0921	0.891504
Q8JZT4	Gnai2	132	Gnai2 protein		14.4649	14.0495	15.0625	14.4649	14.556	-0.0911	0.934127
B2RUC7	Strap mCG_115573	350	Serine-threonine kinase receptor-associated protein (Serine/threonine kinase receptor associated protein)		15.338	14.8	16.1102	15.338	15.4551	-0.1171	0.934531
Q5U421	Mapk14 mCG_18525	360	Mitogen-activated protein kinase (EC 2.7.11.24)		13.0469	12.8349	13.2809	13.0469	13.0579	-0.0109	0.981874
E9PZH4	Blmh	209	Bleomycin hydrolase (Fragment)	14.5355		13.6064		14.5355	13.6064	0.9291	1
Q3UG84	Tsc2	1359	Putative uncharacterized protein (Fragment)		15.6109		13.9903	15.6109	13.9903	1.6206	1
Q3V1X4	Surf6 mCG_11356	355	Surfeit gene 6; isoform CRA_a (Surfeit locus protein 6)		14.0263		14.4897	14.0263	14.4897	-0.4633	1
Q543N6	Ppp2r4	323	Serine/threonine-protein phosphatase 2A activator (EC 5.2.1.8) (Phosphotyrosyl phosphatase activator)		14.3162		15.2783	14.3162	15.2783	-0.962	1
A0A0A6YWK4	Brox	91	BRO1 domain-containing protein BROX (Fragment)	12.7739	12.4297			12.6018		12.6018	1
Q3TCL6	Antxr2	487	Anthrax toxin receptor 2							0	1
A0A0G2JG60	Smarcd3 mCG_16507	454	SWI/SNF related; matrix associated; actin dependent regulator of chromatin; subfamily d; member 3; isoform CRA_a (SWI/SNF-related matrix-associated actin-dependent regulator of chromatin subfamily D member 3)							0	1
A2AG41	Stoml2	212	Stomatin-like protein 2; mitochondrial (Fragment)			13.4283	13.7975		13.6129	-13.6129	1
A2AL83	Asph	163	Aspartyl/asparaginyl beta-hydroxylase (Fragment)							0	1
A2AP40	Rbm17	118	Splicing factor 45 (Fragment)							0	1
A2ASL8	Lnp mCG_13964	376	Limb and neural patterns; isoform CRA_c (Protein lunapark)							0	1
Q9QWJ3		122	Alpha-1-globin (Fragment)			13.0265			13.0265	-13.0265	1
B2FDF6	Snap47	329	Synaptosomal-associated protein 47	13.4739	13.2258			13.3498		13.3498	1
D3YU96	Cyth2	383	Cytohesin-2	12.7296		12.955		12.7296	12.955	-0.2254	1
Q3UN82	Pcolce	468	Putative uncharacterized protein							0	1
D3YUQ9	Eef1d	193	Elongation factor 1-delta (Fragment)		13.3639			13.3639		13.3639	1
D3YVX4	Smap1 mCG_7897	355	Stromal membrane-associated protein 1 (Stromal membrane-associated protein 1; isoform CRA_b)							0	1
Q8BQ10	Hdac2	304	Histone deacetylase 2							0	1
Q3U2S1	Dfna5 Dfna5h	399	Putative uncharacterized protein							0	1
D3Z282	Tarbp2	225	RISC-loading complex subunit TARBP2 (Fragment)	12.7757		12.7998		12.7757	12.7998	-0.024	1
D3Z2T9	Cdk1	200	Cyclin-dependent kinase 1 (Fragment)							0	1
D3Z5W6	Far1	181	Fatty acyl-CoA reductase 1 (Fragment)							0	1
D3Z4V1	Plrg1	504	Pleiotropic regulator 1		11.3087			11.3087		11.3087	1
D3Z6W2	Ptpn2	363	Tyrosine-protein phosphatase non-receptor type (EC 3.1.3.48)			12.299	12.6515		12.4752	-12.4752	1
D3Z7U0	Anxa11	447	Annexin							0	1
D6RDE2	Fkbp4	269	Peptidyl-prolyl cis-trans isomerase							0	1
E0CYE2	Impdh1	489	Inosine-5'-monophosphate dehydrogenase (EC 1.1.1.205)		13.2025			13.2025		13.2025	1
F6TWX0	Nfya	208	Nuclear transcription factor Y subunit alpha (Fragment)		13.2162		13.4296	13.2162	13.4296	-0.2134	1
Q3TT92	Dpysl3	568	Dihydropyrimidinase-related protein 3							0	1
Q80UN0	Usp14	458	Ubiquitin specific peptidase 14							0	1
E9Q5F4	Actb	265	Actin; cytoplasmic 1 (Fragment)	13.1548		13.1079		13.1548	13.1079	0.0468	1
E9QAB6	Ptar1	424	Protein Ptar1							0	1
F6S1R2	Ahsa2	317	Activator of 90 kDa heat shock protein ATPase homolog 2 (Fragment)			14.4568	14.9102		14.6835	-14.6835	1
F6U6Z2	Phyhipl	212	Phytanoyl-CoA hydroxylase-interacting protein-like (Fragment)		13.7218		13.6145	13.7218	13.6145	0.1073	1
F6VRI6	Uba5	266	Ubiquitin-like modifier-activating enzyme 5 (Fragment)							0	1
F6XQM2	Plekho1	365	Pleckstrin homology domain-containing family O member 1 (Fragment)		16.3835		16.6254	16.3835	16.6254	-0.2418	1
F8WI95	Mri1	158	Methylthioribose-1-phosphate isomerase (Fragment)		13.4426		13.9215	13.4426	13.9215	-0.4788	1
J3QMV5	Crlf3	168	Cytokine receptor-like factor 3							0	1
K3W4R6	Tnnt2	295	Troponin T; cardiac muscle	13.5813		13.4416		13.5813	13.4416	0.1397	1
Q8BTJ0	Prpf4	521	Putative uncharacterized protein							0	1
Q3T9A1	Ehd1	502	Putative uncharacterized protein (Fragment)							0	1
Q3TE06	Wdr1	580	Putative uncharacterized protein (Fragment)							0	1
Q3TFA9	Tmod3	352	Putative uncharacterized protein	12.0047			13.8543	12.0047	13.8543	-1.8496	1
Q3TH99	Cdc42ep4	349	Putative uncharacterized protein	13.5821		13.5527		13.5821	13.5527	0.0294	1
Q3TR55	Smyd3	428	Putative uncharacterized protein		12.8951	13.0103		12.8951	13.0103	-0.1152	1
Q3UDS7	Adpgk	495	Putative uncharacterized protein							0	1
Q8BY26	Rfc3	270	Putative uncharacterized protein		13.4988		13.8607	13.4988	13.8607	-0.3619	1
Q99LB4	Capg mCG_129296	349	Capping protein (Actin filament); gelsolin-like (Capping protein (Actin filament); gelsolin-like; isoform CRA_a) (Macrophage-capping protein)	13.4321		13.8835		13.4321	13.8835	-0.4513	1
Q3TT85	Pus1	393	tRNA pseudouridine synthase (EC 5.4.99.-)			14.0135	14.5191		14.2663	-14.2663	1
Q3TV22	Cxadr	352	Putative uncharacterized protein	12.9965			12.75	12.9965	12.75	0.2464	1
Q3TW21	Ola1 Gtpbp9	396	Obg-like ATPase 1			13.6875	13.7222		13.7048	-13.7048	1
Q543R5	Serpine2 mCG_21670	397	Glia-derived nexin (Serine (Or cysteine) peptidase inhibitor; clade E; member 2; isoform CRA_b)	12.9208	12.8341			12.8774		12.8774	1
Q8R436		473	Glutathione synthetase (Fragment)							0	1
Q3UGS9	Clpb Skd3	598	Putative uncharacterized protein (Fragment)							0	1
Q3U102	Esam Esam1 mCG_4125	394	Endothelial cell-selective adhesion molecule (Endothelial cell-specific adhesion molecule; isoform CRA_b)							0	1
Q8R3U8	Mapkapk2	181	Mapkapk2 protein (Fragment)							0	1
Q80ZU1	Dcaf7 Wdr68	341	WD repeat domain 68		15.1644		15.0452	15.1644	15.0452	0.1192	1
Q8BN32	Pabpc1	636	Polyadenylate-binding protein (PABP)	12.1806				12.1806		12.1806	1
Q9CZP6	Rps3	243	Putative uncharacterized protein	13.0606		13.6781		13.0606	13.6781	-0.6174	1
Q4FK38	Sgpl1	568	Sgpl1 protein							0	1
Q3UJK6	Sirt2	351	Putative uncharacterized protein	13.1231		13.5452		13.1231	13.5452	-0.422	1
Q80XU2	Src	535	Tyrosine-protein kinase (EC 2.7.10.2)							0	1
Q3UY68	Camk1 mCG_132965	374	Calcium/calmodulin-dependent protein kinase I (Calcium/calmodulin-dependent protein kinase type 1)			13.4951	13.6365		13.5658	-13.5658	1
Q6IQY0	Fdxr	494	NADPH:adrenodoxin oxidoreductase; mitochondrial (EC 1.18.1.6)	11.4699	11.3495			11.4097		11.4097	1
Q3V3E0	Smad3	371	Mothers against decapentaplegic homolog (MAD homolog) (Mothers against DPP homolog) (SMAD family member) (Fragment)							0	1
Q4V9X1	Wdr12 mCG_116539	423	Ribosome biogenesis protein WDR12 (WD repeat-containing protein 12)							0	1
Q543N4	Bysl	303	Putative uncharacterized protein							0	1
Q8CBE6	Dag1	893	Putative uncharacterized protein			12.9542	14.6704		13.8123	-13.8123	1
Q58E59	Sf3a3	501	Splicing factor 3A subunit 3 (Splicing factor 3a; subunit 3)							0	1
Q8BPH1	Ywhae	255	Putative uncharacterized protein			14.3272	14.3211		14.3241	-14.3241	1
Q80VE5	Tbc1d22b BC045600 mCG_117108	505	Protein Tbc1d22b (TBC1 domain family; member 22B)							0	1
Q80X54		403	Snx4 protein							0	1
Q80ZI4	Mrps27	248	Mrps27 protein	14.2894		14.3542		14.2894	14.3542	-0.0647	1
Q8BK57	Eif2b2	351	Putative uncharacterized protein		13.2881			13.2881		13.2881	1
Q8BM41	Lsm14b BC040823	305	Protein LSM14 homolog B							0	1
Q8CAB7	Fam98b	108	Putative uncharacterized protein	15.7379		15.4164		15.7379	15.4164	0.3215	1
A0A068BFS4	Ring1	406	Ring finger protein 1							0	1
A0A087WQ11	Skp2 mCG_7839	389	S-phase kinase-associated protein 2 (S-phase kinase-associated protein 2 (P45); isoform CRA_a)				12.5054		12.5054	-12.5054	1
A0A087WQB0	Morf4l1	296	Mortality factor 4-like protein 1				13.4959		13.4959	-13.4959	1
A0A087WR38	Ndufa10	89	NADH dehydrogenase [ubiquinone] 1 alpha subcomplex subunit 10; mitochondrial (Fragment)				13.4972		13.4972	-13.4972	1
A0A087WRE9	Rnf2	264	E3 ubiquitin-protein ligase RING2				13.4622		13.4622	-13.4622	1
A0A087WRG4	Twf2	71	Twinfilin-2			12.1731			12.1731	-12.1731	1
A0A0A0MQA3	Serpina1a	436	Alpha-1-antitrypsin 1-1							0	1
A0A0A0MQG7	Urod	120	Uroporphyrinogen decarboxylase (Fragment)		12.2744			12.2744		12.2744	1
A0A0A6YXE3	Mbnl1	302	Muscleblind-like protein 1				13.2215		13.2215	-13.2215	1
A0A0A6YW97	Prpf18	73	Pre-mRNA-splicing factor 18 (Fragment)				12.5702		12.5702	-12.5702	1
A0A0A6YWI9	Ighv1-11	117	Protein Ighv1-11 (Fragment)							0	1
A0A0A6YWT2	Pabpc4l	172	Protein Pabpc4l (Fragment)			12.9361			12.9361	-12.9361	1
A0A0A6YY53	Ighg2c	335	Protein Ighg2c (Fragment)							0	1
A0A0B4J1F7	Igbp1b	343	Immunoglobulin-binding protein 1b							0	1
A0A0G2JEG0	Mvk	226	Mevalonate kinase				12.7363		12.7363	-12.7363	1
A0A0G2JEY1	Ccna2	285	Cyclin-A2							0	1
A0A0G2JGY4	Mdh2	153	Malate dehydrogenase (EC 1.1.1.37) (Fragment)				11.3793		11.3793	-11.3793	1
A0A0G2JFB9	Slc25a24	110	Calcium-binding mitochondrial carrier protein SCaMC-1			13.6648			13.6648	-13.6648	1
A0A0G2JGE1	Ccbl2	194	Kynurenine--oxoglutarate transaminase 3 (Fragment)				11.6265		11.6265	-11.6265	1
A0A0G2JGI9	Agl	1279	Protein Agl							0	1
A0A0J9YU24	Agk	78	Acylglycerol kinase; mitochondrial			12.866			12.866	-12.866	1
D3YYL1	Bcl7b	145	B-cell CLL/lymphoma 7 protein family member B				13.3602		13.3602	-13.3602	1
A0A0J9YV90	Tbl1xr1	474	F-box-like/WD repeat-containing protein TBL1XR1							0	1
Q8BNM3	Pcid2	386	Putative uncharacterized protein				13.2319		13.2319	-13.2319	1
A0PJ57	Cd3eap	369	Cd3eap protein (Fragment)							0	1
Q3TKB9	Hsp90aa1 Hspca	556	Putative uncharacterized protein (Fragment)							0	1
A2A8Y5	Oscp1 1810007P19Rik mCG_10878	379	Organic solute carrier 1 (Protein OSCP1) (RIKEN cDNA 1810007P19) (Fragment)			12.5136			12.5136	-12.5136	1
Q52KQ7	Atp8a1	806	Phospholipid-transporting ATPase (EC 3.6.3.1) (Fragment)				14.5327		14.5327	-14.5327	1
A2A3W1	Sept6	141	Septin-6 (Fragment)							0	1
A2A4P3	Gm27029	525	Protein Gm27029		13.0094			13.0094		13.0094	1
A2A702	Eif3m RP24-297H17.12-004	242	Eukaryotic translation initiation factor 3 subunit M (Eukaryotic translation initiation factor 3; subunit M)				12.933		12.933	-12.933	1
Q3TLU0	Pcyt2	386	Putative uncharacterized protein				11.0601		11.0601	-11.0601	1
A2AFI9	Rbbp7	386	Histone-binding protein RBBP7							0	1
Q8R1G3	Alas2	402	5-aminolevulinate synthase (EC 2.3.1.37) (5-aminolevulinic acid synthase) (Delta-ALA synthase) (Delta-aminolevulinate synthase)							0	1
A2AH27	Nudt9	213	ADP-ribose pyrophosphatase; mitochondrial (Fragment)				11.592		11.592	-11.592	1
Q8BX36	Rpp38	266	Putative uncharacterized protein (Fragment)			10.6613			10.6613	-10.6613	1
A2AJK8	Ttc1	250	Tetratricopeptide repeat protein 1				12.1718		12.1718	-12.1718	1
Q05BF9	Pdp1 Ppm2c	538	Ppm2c protein							0	1
A2ALB1	Rexo4	363	RNA exonuclease 4 (Fragment)							0	1
A2AMC3	Pofut1	352	GDP-fucose protein O-fucosyltransferase 1				14.0137		14.0137	-14.0137	1
A2AMS3	Galt mCG_9752	360	Galactose-1-phosphate uridylyltransferase (EC 2.7.7.12)				12.7907		12.7907	-12.7907	1
Q3U2T1	Chst14 D4st1	351	Putative uncharacterized protein	11.6317				11.6317		11.6317	1
A2ASK1	Nsun6	425	Putative methyltransferase NSUN6							0	1
Q3TG07	Gorasp2	431	Putative uncharacterized protein							0	1
A2AWH7	Pdhx	218	Pyruvate dehydrogenase protein X component; mitochondrial (Fragment)							0	1
A2BH69	Lsm14a	158	Protein LSM14 homolog A (Fragment)							0	1
A2RSW6	Amt mCG_13019	403	Aminomethyltransferase (EC 2.1.2.10)			13.0671			13.0671	-13.0671	1
A3KMK7	Nova1	330	Nova1 protein (Fragment)							0	1
A3KML3	Ywhaq mCG_126220 mCG_7879	245	MCG126220 (MCG7879; isoform CRA_b) (Tyrosine 3-monooxygenase/tryptophan 5-monooxygenase activation protein; theta polypeptide)			11.3532			11.3532	-11.3532	1
Q3TYV9	Pou3f4	329	POU domain protein (Fragment)							0	1
B1AQG7	Zfp207	227	BUB3-interacting and GLEBS motif-containing protein ZNF207 (Fragment)							0	1
Q80VZ9	Strada	102	2610019A05Rik protein			12.4569			12.4568	-12.4568	1
B1AT82	Prpsap1 mCG_6846	385	MCG6846; isoform CRA_c (Phosphoribosyl pyrophosphate synthase-associated protein 1)				12.3601		12.36	-12.36	1
Q8C5J1		426	Aldehyde dehydrogenase							0	1
B2KF35	Mapk14	258	Mitogen-activated protein kinase 14							0	1
E9PUD0	Zranb2	293	Zinc finger Ran-binding domain-containing protein 2							0	1
Q3TMB5	Trip6	478	Putative uncharacterized protein							0	1
B2RTL5	Aldh1a7 mCG_9319	501	Aldehyde dehydrogenase family 1; subfamily A7 (Aldehyde dehydrogenase; cytosolic 1) (MCG9319)							0	1
F6XC15	Flna	511	Filamin-A (Fragment)				14.1841		14.1841	-14.1841	1
B7ZCP4	Cpne1	480	Copine-1							0	1
Q545R3	Ndrg1	394	N-myc downstream regulated gene 1 (Protein NDRG1)			13.2957			13.2957	-13.2957	1
B8JKK2	Rpl15	107	Ribosomal protein L15 (Fragment)							0	1
B9EHN0	Uba1 Ube1x mCG_126518	1058	Ubiquitin-activating enzyme E1; Chr X (Ubiquitin-like modifier activating enzyme 1) (Ubiquitin-like modifier-activating enzyme 1)							0	1
B9VU59		439	Fv1 gammaretrovirus restriction factor (Fragment)							0	1
D3YTN4	Gimap4	328	GTPase IMAP family member 4				11.6081		11.6081	-11.6081	1
D3YU38	Bcl7a	125	B-cell CLL/lymphoma 7 protein family member A				11.9101		11.9101	-11.9101	1
F6SBR5	Cit	2013	Citron Rho-interacting kinase							0	1
D3YVV7	Nova2	492	Protein Nova2							0	1
D3YVY9	Dscc1	462	Protein Dscc1				11.3687		11.3687	-11.3687	1
D3YXM7	Akt2	222	RAC-beta serine/threonine-protein kinase (Fragment)							0	1
D3YXN6	Ywhaz	88	14-3-3 protein zeta/delta (Fragment)				12.1004		12.1004	-12.1004	1
D3YY98	Stx18	252	Syntaxin-18 (Fragment)				12.7049		12.7049	-12.7049	1
D3YYV8	Rpl5	163	60S ribosomal protein L5 (Fragment)			11.8492			11.8492	-11.8492	1
D3YZ57	Fyn	482	Tyrosine-protein kinase (EC 2.7.10.2)							0	1
D3Z0G0	Nif3l1 mCG_117462	329	NIF3-like protein 1				12.173		12.173	-12.173	1
J3QMN4	Txnrd2	491	Thioredoxin reductase 2; mitochondrial							0	1
D3Z3S1	Preb mCG_23495	350	Prolactin regulatory element binding; isoform CRA_b (Prolactin regulatory element-binding protein)				14.3548		14.3548	-14.3548	1
D3Z3T5	Pcyt1a	265	Choline-phosphate cytidylyltransferase A		13.5527			13.5527		13.5527	1
D3Z487	Eif2b2	302	Translation initiation factor eIF-2B subunit beta (Fragment)				11.6258		11.6258	-11.6258	1
D6RG85	Foxred1	186	FAD-dependent oxidoreductase domain-containing protein 1							0	1
D3Z654	Lef1 mCG_10208	369	Lymphoid enhancer binding factor 1; isoform CRA_d (Lymphoid enhancer-binding factor 1)							0	1
D3Z6I4	Cryzl1 mCG_118985	333	Crystallin; zeta (Quinone reductase)-like 1; isoform CRA_h (Quinone oxidoreductase-like protein 1)				13.1179		13.1179	-13.1179	1
D3Z783	Akt1	437	RAC-alpha serine/threonine-protein kinase							0	1
D6RDS0	BC017158	347	Protein BC017158				11.2543		11.2543	-11.2543	1
D6RE32	Kdelc1	137	KDEL motif-containing protein 1							0	1
D6RE51	Faf2	49	FAS-associated factor 2							0	1
D6RFQ8	Gpt2	158	Alanine aminotransferase 2							0	1
D6RFU2	Abhd12	298	Monoacylglycerol lipase ABHD12			12.1312			12.1312	-12.1312	1
D6RH76	Uba5	130	Ubiquitin-like modifier-activating enzyme 5							0	1
D6RIK7	Ccna2	153	Cyclin-A2							0	1
D6RIL4	Wdr77	60	Methylosome protein 50				13.5571		13.5571	-13.5571	1
E0CYH0	Wtap mCG_16685	396	MCG16685; isoform CRA_d (Pre-mRNA-splicing regulator WTAP)							0	1
E0CYU5	Mat2b	102	Methionine adenosyltransferase 2 subunit beta							0	1
E0CZ66	Flad1	99	FAD synthase (Fragment)							0	1
E0CZ81	Tbce	428	Tubulin-specific chaperone E							0	1
E3WH30	Sfr1	303	DNA repair protein Sfr1							0	1
E9PUH5	Erlin1	158	Erlin-1 (Fragment)							0	1
Q3TAW5	Cacul1 2700078E11Rik	246	Putative uncharacterized protein			10.6621			10.6621	-10.6621	1
E9PYT3	Atl3	536	Atlastin-3							0	1
Q8BUX2	Rbms3	159	Putative uncharacterized protein							0	1
E9PZP3	Ripk3	422	Receptor-interacting serine/threonine-protein kinase 3							0	1
E9Q1E4	Fto	245	Alpha-ketoglutarate-dependent dioxygenase FTO (Fragment)							0	1
E9Q1V3	Dhodh	277	Dihydroorotate dehydrogenase (quinone); mitochondrial			13.4701			13.4701	-13.4701	1
Q3U485	Tgfbr1	426	Receptor protein serine/threonine kinase (EC 2.7.11.30) (Fragment)							0	1
Q80V43	Pigk mCG_7289	206	Phosphatidylinositol glycan anchor biosynthesis; class K (Phosphatidylinositol glycan anchor biosynthesis; class K; isoform CRA_c)				12.6425		12.6425	-12.6425	1
E9Q4P1	Wdfy1 Kiaa1435	410	WD repeat and FYVE domain-containing protein 1 (WD40- and FYVE domain-containing protein 1)				13.7642		13.7642	-13.7642	1
Q3V2R9	Acadsb	340	Putative uncharacterized protein (Fragment)				12.0946		12.0946	-12.0946	1
E9Q769	Jam3	210	Junctional adhesion molecule C							0	1
E9Q7D8	Pcbp3	226	Poly(rC)-binding protein 3				12.3719		12.3719	-12.3719	1
E9Q7H5	Gm8991	300	Uncharacterized protein				11.3638		11.3638	-11.3638	1
E9Q8N1	Ttn	33467	Titin							0	1
G3UZF0	Usp3	476	Ubiquitin carboxyl-terminal hydrolase 3							0	1
E9QMH7	Ikbip	373	Inhibitor of nuclear factor kappa-B kinase-interacting protein				12.4724		12.4724	-12.4724	1
E9QP00	Tra2a	282	Transformer-2 protein homolog alpha				12.1983		12.1983	-12.1983	1
F2Z483	Tcp1	103	T-complex protein 1 subunit alpha							0	1
G3UXT7	Fus	130	RNA-binding protein FUS (Fragment)							0	1
F6RIG8	Wdr45b Wdr45l	172	WD repeat domain phosphoinositide-interacting protein 3 (Fragment)	14.4097				14.4097		14.4097	1
F6RK81	Ergic3	235	Endoplasmic reticulum-Golgi intermediate compartment protein 3 (Fragment)							0	1
F6RPX5	Atat1	128	Alpha-tubulin N-acetyltransferase 1 (Fragment)				13.098		13.098	-13.098	1
F6RXX6	Wdr73	240	WD repeat-containing protein 73 (Fragment)				12.9221		12.9221	-12.9221	1
F6TGJ2	Ppp1r7	109	Protein phosphatase 1 regulatory subunit 7 (Fragment)	14.2497				14.2497		14.2497	1
F6V8A7	Rmnd5a	218	Protein RMD5 homolog A (Fragment)				12.0438		12.0437	-12.0437	1
F6W7I2	Dhps	149	Deoxyhypusine synthase (Fragment)				12.4074		12.4074	-12.4074	1
F7D651	Scly	218	Selenocysteine lyase (Fragment)				12.4632		12.4632	-12.4632	1
F6ZXS5	Ttl	199	Tubulin--tyrosine ligase (Fragment)				11.6561		11.6561	-11.6561	1
F7A3N3	Myg1	306	UPF0160 protein MYG1; mitochondrial (Fragment)				14.1422		14.1422	-14.1422	1
Q99JG6	Nxf7 nxf-a1	473	Nuclear export factor-a isoform 1 (Fragment)							0	1
Q3TM53	Ccm2	333	Putative uncharacterized protein (Fragment)							0	1
F7CUP3	Amdhd2	78	Putative N-acetylglucosamine-6-phosphate deacetylase (Fragment)							0	1
Q05DR9	Maz	211	Maz protein							0	1
G3UWK0	Selenbp2	128	Selenium-binding protein 2 (Fragment)							0	1
G3UWQ0	Lats2	114	Serine/threonine-protein kinase LATS2 (Fragment)							0	1
G3UZP8	Dxo Dom3z	144	Decapping and exoribonuclease protein (Fragment)				14.1279		14.1279	-14.1279	1
G8JL74	Ptbp3 Rod1	551	Polypyrimidine tract-binding protein 3							0	1
G3UY65	Ccnb1	393	G2/mitotic-specific cyclin-B1							0	1
G3UYH1	Aldh1b1	131	Aldehyde dehydrogenase X; mitochondrial (Fragment)							0	1
G3X920	Armc8 mCG_18099	673	Armadillo repeat containing 8; isoform CRA_b (Armadillo repeat-containing protein 8)				12.6845		12.6845	-12.6845	1
G5E846	Prph Prph1 mCG_18385	475	Peripherin (Peripherin 1; isoform CRA_a)							0	1
G3X9Q4	Fars2 mCG_19878	219	Phenylalanine--tRNA ligase; mitochondrial (Phenylalanine-tRNA synthetase 2 (Mitochondrial); isoform CRA_b)				12.4278		12.4278	-12.4278	1
H3BIV6	Cyhr1	412	Cysteine and histidine-rich protein 1				11.4119		11.4118	-11.4118	1
H3BKA7	Nptn	193	Neuroplastin							0	1
H3BKG7	Fh1	167	Fumarate hydratase; mitochondrial (Fragment)							0	1
H3BKL5	Acaa1a	373	3-ketoacyl-CoA thiolase A; peroxisomal				13.416		13.416	-13.416	1
H7BWY2	Ap3m1	364	AP-3 complex subunit mu-1				11.6585		11.6585	-11.6585	1
J3QK23	Gm9825	282	Protein Gm9825							0	1
J3QNU6	Arrb1	419	Beta-arrestin-1							0	1
K3W4Q9	Gopc	463	Golgi-associated PDZ and coiled-coil motif-containing protein							0	1
O35558	Erk2	291	Mitogen-activated protein kinase (EC 2.7.11.24)				12.5305		12.5305	-12.5305	1
Q8K133	Rab24	203	Rab24 protein							0	1
Q14AZ9	Zadh2 mCG_120307	377	Zinc binding alcohol dehydrogenase; domain containing 2 (Zinc-binding alcohol dehydrogenase domain-containing protein 2)				13.6038		13.6038	-13.6038	1
Q2M2Q8	Msi2 Msi2h	328	Msi2h protein				11.9316		11.9316	-11.9316	1
Q922I0	U2af2	306	U2 small nuclear ribonucleoprotein auxiliary factor (U2AF) 2							0	1
Q3T9Y8	Eif3i Eif3s2	325	Eukaryotic translation initiation factor 3 subunit I (eIF3i) (Eukaryotic translation initiation factor 3 subunit 2) (eIF-3-beta) (eIF3 p36)		13.6416			13.6416		13.6416	1
Q3TA87	Pole2	527	DNA polymerase epsilon subunit 2 (EC 2.7.7.7) (DNA polymerase II subunit 2)							0	1
Q3UHZ7	Uap1	522	UDP-N-acetylhexosamine pyrophosphorylase							0	1
Q4FJS7	F10	481	F10 protein							0	1
Q3U5X7	Mgat2	442	Putative uncharacterized protein							0	1
Q6LAF6	Ctsb	194	Cathepsin B (Fragment)							0	1
Q3URT5	Nle1	485	Putative uncharacterized protein							0	1
Q8BV82	Tsc22d4	302	Putative uncharacterized protein			11.3623			11.3623	-11.3623	1
Q3TDA1	Osbpl2	484	Oxysterol-binding protein							0	1
Q3TET5	Pmpcb	480	Putative uncharacterized protein (Fragment)	12.8197				12.8196		12.8196	1
Q91Z78	Bnip3l mCG_2480	204	BCL2/adenovirus E1B 19 kDa protein-interacting protein 3-like (MCG2480; isoform CRA_b) (SNix)				12.5535		12.5535	-12.5535	1
Q3TFE8	Kpnb1	875	Putative uncharacterized protein				11.2818		11.2818	-11.2818	1
Q8BWW3	Pgm3	501	Phosphoacetylglucosamine mutase							0	1
Q3TGB1	Stambp	424	Putative uncharacterized protein							0	1
Q3THQ5	Stip1	543	Putative uncharacterized protein							0	1
Q3TIA9	Asns	561	Putative uncharacterized protein							0	1
Q3UEK9	Ahsg mCG_128255	345	Alpha-2-HS-glycoprotein (Alpha-2-HS-glycoprotein; isoform CRA_a)							0	1
Q3TIV9	Ap1s2 mCG_12479	157	AP-1 complex subunit sigma-2 (Adaptor-related protein complex 1; sigma 2 subunit; isoform CRA_a)							0	1
Q3UER1	Aldob mCG_14281	364	Fructose-bisphosphate aldolase (EC 4.1.2.13)							0	1
Q3TJA9	Dnaja3 mCG_128717	453	DnaJ (Hsp40) homolog; subfamily A; member 3; isoform CRA_b			12.7042			12.7042	-12.7042	1
Q3TXT4	Snx5	299	Putative uncharacterized protein							0	1
Q3TK92	Arih2 mCG_16506	492	Ariadne homolog 2 (Drosophila); isoform CRA_a (E3 ubiquitin-protein ligase ARIH2)							0	1
Q6XLQ8	Calu mCG_9131	315	Calumenin (Calumenin; isoform CRA_b) (Cardiac calumenin isoform)				13.2298		13.2298	-13.2298	1
Q8BT09		249	40S ribosomal protein S6			11.9902			11.9902	-11.9902	1
Q8CA60	Vrk1	220	Putative uncharacterized protein (Fragment)				11.5812		11.5812	-11.5812	1
Q3UHW2	Hsd17b4	735	Putative uncharacterized protein				12.7812		12.7812	-12.7812	1
Q3TUA1	Hnrnpk Hnrpk	463	Putative uncharacterized protein							0	1
Q3TVC5	Rars	447	Putative uncharacterized protein (Fragment)							0	1
Q3UR63	Pbx2	348	Pre-B-cell leukemia transcription factor 2							0	1
Q3TXR6	Paox mCG_132988	274	Peroxisomal N(1)-acetyl-spermine/spermidine oxidase (Polyamine oxidase (Exo-N4-amino); isoform CRA_d)							0	1
Q3TXY0	Crmp1	651	Putative uncharacterized protein (Fragment)							0	1
Q3TYL9	Cnp Cnp1	400	2';3'-cyclic-nucleotide 3'-phosphodiesterase (CNP) (CNPase) (EC 3.1.4.37)							0	1
Q3TYN2		85	Putative uncharacterized protein			15.0735			15.0735	-15.0735	1
Q3TZL2	Sfpq	259	Putative uncharacterized protein (Fragment)							0	1
Q3UJ36	Actg2 mCG_133573	376	Actin; gamma 2; smooth muscle; enteric; isoform CRA_a (Actin; gamma-enteric smooth muscle)							0	1
Q3U2H3	Mapk3	367	Mitogen-activated protein kinase (EC 2.7.11.24) (Fragment)	13.2055				13.2055		13.2055	1
Q3U2U4	Mrps5	432	Putative uncharacterized protein				13.9598		13.9598	-13.9598	1
Q3U4A3	Cd2bp2	342	Putative uncharacterized protein							0	1
Q3UDA7	Npm1	200	Putative uncharacterized protein (Fragment)				13.0739		13.0739	-13.0739	1
Q3U6D2	Rcc1	421	Putative uncharacterized protein			11.7649			11.7649	-11.7649	1
Q3U6K9	Psat1	367	Phosphoserine aminotransferase (EC 2.6.1.52)				11.6308		11.6308	-11.6308	1
Q3U741	Ddx17 mCG_13126	652	DEAD (Asp-Glu-Ala-Asp) box polypeptide 17; isoform CRA_a (Probable ATP-dependent RNA helicase DDX17)							0	1
Q3U896	Mtmr9	545	Putative uncharacterized protein							0	1
Q99LY0	Rpn1	280	Dolichyl-diphosphooligosaccharide--protein glycosyltransferase subunit 1 (EC 2.4.99.18) (Fragment)							0	1
Q3U955	Tmpo	452	Putative uncharacterized protein							0	1
Q91V38	Hsp90b1	802	Heat shock protein 90; beta (Grp94); member 1							0	1
Q5RKN9	Capza1 mCG_9780	286	Capping protein (Actin filament) muscle Z-line; alpha 1 (F-actin-capping protein subunit alpha-1)				11.9048		11.9048	-11.9048	1
Q3UBQ4	Actb	374	Putative uncharacterized protein	12.0829				12.0829		12.0829	1
Q3UBT6	Csnk1d mCG_2127	409	Casein kinase 1; delta; isoform CRA_c				12.5355		12.5355	-12.5355	1
Q561M4	Tom1	492	Target of myb1 homolog (Chicken)							0	1
Q3UDN8	Trim28	631	Putative uncharacterized protein (Fragment)							0	1
Q3UEI6	Serbp1	386	Putative uncharacterized protein							0	1
Q3UEN1	Upp2 mCG_15336	320	Uridine phosphorylase (EC 2.4.2.3)				9.9284		9.9284	-9.9284	1
Q3UGT9	Parvb	365	Beta-parvin (Parvin; beta)			13.4173			13.4173	-13.4173	1
Q3UI84	Rfc4	370	Replication factor C subunit 4				12.3114		12.3114	-12.3114	1
Q921J9	Rabggta	317	Rabggta protein							0	1
Q3UJC3	Nmt1	496	Glycylpeptide N-tetradecanoyltransferase (EC 2.3.1.97)							0	1
Q3UJS0	Rpl8	257	Putative uncharacterized protein							0	1
Q3UK68	Naca	208	Putative uncharacterized protein				13.7323		13.7323	-13.7323	1
Q3UL32	Dnajc7	494	Putative uncharacterized protein							0	1
Q8BUA6	Nup155	810	Putative uncharacterized protein (Fragment)				16.6244		16.6244	-16.6244	1
Q3UM95	Vipas39 AI413782 Vipar	491	Putative uncharacterized protein							0	1
Q3UM96	Smap2 Smap1l	118	Putative uncharacterized protein (Fragment)							0	1
Q3UPV9	Tead2 mCG_23447	445	TEA domain family member 2; isoform CRA_d (Transcriptional enhancer factor TEF-4)							0	1
Q3UNF6	Atg4b	393	Putative uncharacterized protein	12.0808				12.0808		12.0808	1
Q3UQH3	Endod1	347	Putative uncharacterized protein							0	1
Q3UR33	Tmpo	452	Putative uncharacterized protein							0	1
Q8BQK8	Purb	99	Putative uncharacterized protein (Fragment)		11.557			11.557		11.557	1
Q3UTR3		94	Putative uncharacterized protein							0	1
Q8VCN0	Agt	477	Agt protein		10.7349			10.7349		10.7349	1
Q3UW32	Anp32b	248	Putative uncharacterized protein (Fragment)				12.484		12.484	-12.484	1
Q3V268	Kat8 Myst1	458	Histone acetyltransferase (EC 2.3.1.48)							0	1
Q9D297	Tfdp1	396	Putative uncharacterized protein							0	1
Q4FJR4	Pdk3 mCG_5461	415	Pdk3 protein (Pyruvate dehydrogenase kinase; isoenzyme 3; isoform CRA_b) ([Pyruvate dehydrogenase (acetyl-transferring)] kinase isozyme 3; mitochondrial)			12.9034			12.9034	-12.9034	1
Q4FK28	Ada mCG_5441	352	Ada protein (Adenosine deaminase) (Adenosine deaminase; isoform CRA_a)				14.2105		14.2105	-14.2105	1
Q4FK59	Eno3	434	Eno3 protein							0	1
Q501M9	Homer3	122	Homer protein homolog 3 (Homer3 protein)			11.4029			11.4029	-11.4029	1
Q540I3	Ssbp2	361	SSDP2				10.7186		10.7186	-10.7186	1
Q91ZH2	Pcna	261	Proliferating cell nuclear antigen							0	1
Q543R4	Cpe	476	Carboxypeptidase E							0	1
Q543S2	Gnao1 mCG_14665	354	Guanine nucleotide binding protein; alpha o; isoform CRA_b				13.0954		13.0954	-13.0954	1
Q545A2	Slc25a5 mCG_11560	298	ADP/ATP translocase 2 (MCG11560)				11.0645		11.0645	-11.0645	1
Q546R1	Ppm1b ppm1b1	390	Protein phosphatase 1B1 43 kDa isoform				11.7333		11.7333	-11.7333	1
Q569Z0	Rpl14-ps1 Rpl14	216	Ribosomal protein L14			12.0188			12.0188	-12.0188	1
Q6NXL3	Ebf3	587	Ebf3 protein (Transcription factor COE3)							0	1
Q5RKP3	Rpl13	210	60S ribosomal protein L13				12.0418		12.0418	-12.0418	1
Q5SS84	Dhrs13	116	Dehydrogenase/reductase SDR family member 13 (Fragment)				11.1053		11.1053	-11.1053	1
Q8BK37	Prpsap2	369	Putative uncharacterized protein		12.446			12.446		12.446	1
Q5SXR2	Vmp1	70	Vacuole membrane protein 1 (Fragment)				11.6967		11.6967	-11.6967	1
Q61272	Acta1	336	Alpha-actin (Aa 40-375) (Fragment)				12.7881		12.7881	-12.7881	1
Q68FH8	Smarcd1	476	Smarcd1 protein							0	1
Q68FM0	Sept5 Gp1bb	169	Sept5 protein (Fragment)				12.873		12.873	-12.873	1
Q6KAM0	Ubxn6 mFLJ00394 Ubxd1	310	MFLJ00394 protein (Fragment)							0	1
Q6NS54	Slc9a3r2	316	Na()/H() exchange regulatory cofactor NHE-RF			13.4387			13.4387	-13.4387	1
Q6P2K2	Acot2 Mte1	453	Acyl-CoA thioesterase 2			13.1373			13.1373	-13.1373	1
Q6PGE9	Atl1 Spg3a	428	Atl1 protein							0	1
Q6ZQK4	Ppp2r5c mKIAA0044	458	MKIAA0044 protein (Fragment)							0	1
Q71VF6		22	Sorbitol dehydrogenase (EC 1.1.1.14) (Fragment)				12.1486		12.1486	-12.1486	1
Q7M754	Gm5409 EG386551 EG436523 Try10l	246	Try10-like trypsinogen		12.7468			12.7468		12.7468	1
Q7TMH7	Sfpq	190	Sfpq protein (Fragment)							0	1
Q80U76	Rrs1 mKIAA0112	373	MKIAA0112 protein (Fragment)				11.9396		11.9396	-11.9396	1
Q8R4V3	Acat3	397	Acetyl CoA transferase-like protein				14.4914		14.4914	-14.4914	1
Q8BJK0	Nudcd1	256	Putative uncharacterized protein							0	1
Q8BL02	Sephs1	195	Putative uncharacterized protein (Fragment)			13.7503			13.7503	-13.7503	1
Q8BL36	Fam98a	308	Putative uncharacterized protein							0	1
Q8BLC2		189	Putative uncharacterized protein							0	1
Q8BLG5	Poglut1 Ktelc1	317	Putative uncharacterized protein				11.5619		11.5619	-11.5619	1
Q8BMJ0	Dhodh	290	Putative uncharacterized protein				12.2503		12.2503	-12.2503	1
Q8BP16	H2afy2	356	Core histone macro-H2A							0	1
Q8BRD3	Nucb1	459	Putative uncharacterized protein							0	1
Q8BWS6	Adk	150	Putative uncharacterized protein (Fragment)	14.8548				14.8548		14.8548	1
Q8BWV4	Etnk1	351	Putative uncharacterized protein (Fragment)			11.4362			11.4362	-11.4362	1
Q8BZ15		198	Putative uncharacterized protein (Fragment)	13.0037				13.0037		13.0037	1
Q8C0G7	Arcn1	273	Putative uncharacterized protein							0	1
Q8C2D1	Hars	509	Putative uncharacterized protein							0	1
Q8C3Z4	Prkar1a	403	Putative uncharacterized protein							0	1
Q8C4C9	Dnajb12 mCG_11302	378	DnaJ (Hsp40) homolog; subfamily B; member 12; isoform CRA_d (DnaJ homolog subfamily B member 12)	13.5229				13.5229		13.5229	1
Q8C5K8	Ndn	325	Putative uncharacterized protein			13.7022			13.7022	-13.7022	1
Q8C6E9	Pura	321	Putative uncharacterized protein			10.9621			10.9621	-10.9621	1
Q8C9C2	Minpp1	293	Putative uncharacterized protein (Fragment)							0	1
Q8C9T0	Cnot11 D1Bwg0212e	292	Putative uncharacterized protein (Fragment)							0	1
Q8CEY5	Mtch1	374	Putative uncharacterized protein		13.1621			13.1621		13.1621	1
Q8K2D8	Fibp mCG_19865	364	Acidic fibroblast growth factor intracellular-binding protein (Fibp protein) (Fibroblast growth factor (Acidic) intracellular binding protein; isoform CRA_d)				11.0331		11.033	-11.033	1
Q8R0Z4	Snx6	172	Snx6 protein							0	1
Q9D7Y7	2210010C04Rik	247	Putative uncharacterized protein							0	1
Q9CR49	Hbb-y	147	Hemoglobin Y; beta-like embryonic chain (Hemoglobin subunit epsilon-Y2)							0	1
Q9CTJ5	Ndrg2	63	Putative uncharacterized protein (Fragment)				11.9925		11.9925	-11.9925	1
Q9CV24	Eif2s1	152	Putative uncharacterized protein (Fragment)							0	1
Q9CVN2	Maea	292	Putative uncharacterized protein (Fragment)				13.958		13.958	-13.958	1
Q9CZT2	Eif2s3y mCG_121151	101	Eukaryotic translation initiation factor 2; subunit 3; structural gene Y-linked; isoform CRA_b							0	1
Q9D9T7	Sh3d21 1700029G01Rik	239	Putative uncharacterized protein							0	1
Q9DAE2	Rbmxl2	385	Protein Rbmxl2				13.3165		13.3165	-13.3165	1
Q9ESC5	Eral1	331	GTPase ERA-W				10.7502		10.7502	-10.7502	1
V9GXW0	Cdc20	197	Cell division cycle protein 20 homolog (Fragment)							0	1
W0TYI4	Tcp1	235	T-complex protein 1 subunit alpha (Fragment)							0	1
Z4YJE9	Qtrtd1	345	Queuine tRNA-ribosyltransferase subunit QTRTD1 (EC 2.4.2.29) (Queuine tRNA-ribosyltransferase domain-containing protein 1)				13.2048		13.2048	-13.2048	1
		399.995

## Sheet: AHA-PBS band 1 PBS only
Proteins identified only in biological replicates of band 1 from PBS injected mice
Protein ID	Gene names	Length	Protein names	AHA-1 1	AHA-1 2	PBS-1 1	PBS-1 2	Average AHA-1	Average PBS-1	Fold change AHA-1 PBS-1	TTEST PBS-1 AHA-1
Q5M9N8	Rpl7	270	60S ribosomal protein L7 (Ribosomal protein L7)			13.3634	12.9766		13.17	-13.17	1
A2AG41	Stoml2	212	Stomatin-like protein 2; mitochondrial (Fragment)			13.4283	13.7975		13.6129	-13.6129	1
D3Z6W2	Ptpn2	363	Tyrosine-protein phosphatase non-receptor type (EC 3.1.3.48)			12.299	12.6515		12.4752	-12.4752	1
F6S1R2	Ahsa2	317	Activator of 90 kDa heat shock protein ATPase homolog 2 (Fragment)			14.4568	14.9102		14.6835	-14.6835	1
Q3TW21	Ola1 Gtpbp9	396	Obg-like ATPase 1			13.6875	13.7222		13.7048	-13.7048	1
Q3UY68	Camk1 mCG_132965	374	Calcium/calmodulin-dependent protein kinase I (Calcium/calmodulin-dependent protein kinase type 1)			13.4951	13.6365		13.5658	-13.5658	1
Q8CBE6	Dag1	893	Putative uncharacterized protein			12.9542	14.6704		13.8123	-13.8123	1
Q8BPH1	Ywhae	255	Putative uncharacterized protein			14.3272	14.3211		14.3241	-14.3241	1
		385

## Sheet: AHA-PBS band 1 AHA only
Proteins identified only in biological replicates of band 1 from AHA injected mice
Protein ID	Gene names	Length	Protein names	AHA-1 1	AHA-1 2	PBS-1 1	PBS-1 2	Average AHA-1	Average PBS-1	Fold change AHA-1 PBS-1	TTEST PBS-1 AHA-1
F8WJK8	St13	362	Hsc70-interacting protein	13.4777	13.4952			13.4864		13.4864	1
Q3THH1	Pdia6	445	Putative uncharacterized protein	14.717	16.1131			15.415		15.415	1
A2RSB1	Nap1l4 mCG_129001	375	Nucleosome assembly protein 1-like 4 (Nucleosome assembly protein 1-like 4; isoform CRA_a)	12.981	14.18			13.5805		13.5805	1
Q3TN07	Vps4b mCG_8991	444	Vacuolar protein sorting 4b (Yeast) (Vacuolar protein sorting-associated protein 4B)	13.656	14.2412			13.9486		13.9486	1
Q8BKL0	Srsf6 Sfrs6	210	Putative uncharacterized protein	13.3645	14.6642			14.0143		14.0143	1
Q3U0I3	Cct3	521	T-complex protein 1 subunit gamma	12.9313	12.0455			12.4884		12.4884	1
Q3TS38	Ugdh mCG_10270	493	UDP-glucose 6-dehydrogenase (EC 1.1.1.22)	13.7407	15.5645			14.6526		14.6526	1
Q3MIA8	Gps1	487	COP9 signalosome complex subunit 1 (G protein pathway suppressor 1)	12.5391	14.4866			13.5128		13.5128	1
A0A0G2JFT8	Rufy3	669	Protein RUFY3	13.4684	15.2838			14.3761		14.3761	1
Q3TIJ7	Cct7 mCG_128675	544	Chaperonin subunit 7 (Eta); isoform CRA_a (T-complex protein 1 subunit eta)	12.4803	17.0313			14.7558		14.7558	1
Q3TJ01	Rtcb D10Wsu52e	505	tRNA-splicing ligase RtcB homolog (EC 6.5.1.3)	13.3269	17.0896			15.2082		15.2082	1
G3UYE5	Paip1	410	Polyadenylate-binding protein-interacting protein 1	13.7352	13.6997			13.7174		13.7174	1
D3Z1C5	Ldb1	373	LIM domain-binding protein 1	13.208	13.1152			13.1616		13.1616	1
A0A087WRA7	Ppp1r7	146	Protein phosphatase 1 regulatory subunit 7 (Fragment)	14.2882	13.6271			13.9576		13.9576	1
A0A0A6YWK4	Brox	91	BRO1 domain-containing protein BROX (Fragment)	12.7739	12.4297			12.6018		12.6018	1
B2FDF6	Snap47	329	Synaptosomal-associated protein 47	13.4739	13.2258			13.3498		13.3498	1
Q543R5	Serpine2 mCG_21670	397	Glia-derived nexin (Serine (Or cysteine) peptidase inhibitor; clade E; member 2; isoform CRA_b)	12.9208	12.8341			12.8774		12.8774	1
Q6IQY0	Fdxr	494	NADPH:adrenodoxin oxidoreductase; mitochondrial (EC 1.18.1.6)	11.4699	11.3495			11.4097		11.4097	1
		405.278

## Sheet: AHA-PBS band 1 duplicate only
Proteins identified only in biological replicates of band 1 from both AHA and PBS injected mice
Protein ID	Gene names	Length	Protein names	AHA-1 1	AHA-1 2	PBS-1 1	PBS-1 2	Average AHA-1	Average PBS-1	Fold change AHA-1 PBS-1	TTEST PBS-1 AHA-1
Q8K1K2	Psmc5 mCG_3214	348	26S protease regulatory subunit 8 (Protease (Prosome; macropain) 26S subunit; ATPase 5; isoform CRA_c) (Psmc5 protein)	16.3115	16.3978	16.4267	16.4308	16.3546	16.4287	-0.074	0.22842
Q5FW97	EG433182 Eno1 Eno1b mCG_115657 mCG_17183	434	Alpha-enolase (Enolase 1; alpha non-neuron) (MCG115657) (MCG17183) (Predicted gene; EG433182) (Protein Eno1b)	18.5686	19.0714	17.8401	17.5583	18.82	17.6991	1.1208	0.060207
Q3T9S3	Set	289	SET translocation	16.1118	16.2438	18.5853	18.8952	16.1777	18.7402	-2.5625	0.00429217
Q3KQQ1	Nsfl1c	369	Nsfl1c protein (Fragment)	17.8661	17.5153	17.7948	17.6933	17.6907	17.744	-0.0533	0.797672
F7D5L2	Wdr77	167	Methylosome protein 50 (Fragment)	15.8981	15.9805	16.2395	16.2223	15.9393	16.2308	-0.2914	0.0202033
A2AFI3	Rbmx mCG_17339	301	RNA binding motif protein; X chromosome; isoform CRA_b (RNA-binding motif protein; X chromosome)	18.0108	17.7702	18.0843	17.9733	17.8905	18.0287	-0.1382	0.406124
A0A087WQS2	Bzw1	451	Basic leucine zipper and W2 domain-containing protein 1	18.4271	18.4029	18.6969	18.7961	18.415	18.7464	-0.3314	0.0229074
A2AGN7	Psmc3	400	26S protease regulatory subunit 6A	16.0263	16.5286	15.169	14.778	16.2774	14.9735	1.3039	0.0547311
Q4VAA9	Metap1 mCG_21030	386	Methionine aminopeptidase 1 (Methionyl aminopeptidase 1)	15.3316	15.4011	15.572	15.6118	15.3663	15.5919	-0.2256	0.030105
Q3UCC6	Sucla2	470	Succinyl-CoA ligase subunit beta (EC 6.2.1.-) (Fragment)	17.492	17.4336	17.5942	17.7007	17.4628	17.6474	-0.1845	0.0932832
E9Q1G8	Sept7	437	Septin-7	14.7559	15.9951	13.5145	13.3481	15.3755	13.4313	1.9442	0.0897013
Q3TV90	Luc7l	245	Putative uncharacterized protein (Fragment)	13.6595	13.7941	14.7696	14.6686	13.7268	14.7191	-0.9922	0.00711321
Q3U6P5	Hnrnpc Hnrpc	334	Putative uncharacterized protein	17.3143	18.6809	18.8224	18.6001	17.9975	18.7112	-0.7137	0.410951
Q71V06	Ybx1 Nsep1	299	Y box transcription factor (Fragment)	15.7026	15.6764	14.7501	14.2233	15.6895	14.4867	1.2027	0.0448643
Q5BKQ9	Psmd11 mCG_19050	422	26S proteasome non-ATPase regulatory subunit 11 (MCG19050; isoform CRA_d) (Proteasome (Prosome; macropain) 26S subunit; non-ATPase; 11)	19.6771	18.8413	18.8289	19.4025	19.2592	19.1157	0.1434	0.803697
Q3TRJ7	Sh3gl1 mCG_22976	368	Endophilin-A2 (SH3-domain GRB2-like 1) (SH3-domain GRB2-like 1; isoform CRA_b)	16.5169	16.6689	16.7793	16.5761	16.5929	16.6777	-0.0848	0.57272
Q8BUM1	Tardbp	301	Putative uncharacterized protein	19.5629	19.3303	19.5831	19.6212	19.4466	19.6021	-0.1554	0.317691
Q3TL79	Ahsa1	338	Putative uncharacterized protein	18.1298	18.2913	18.6128	18.5841	18.2105	18.5984	-0.3879	0.0419137
Q3UVN0	Ddx39	427	Putative uncharacterized protein	16.7309	16.5031	16.0293	15.3123	16.6169	15.6708	0.9461	0.128319
Q3UAF7	Actb	375	Putative uncharacterized protein	18.624	18.1714	18.4259	18.4499	18.3977	18.4379	-0.0401	0.875541
Q3TFF0	Dnaja2	412	Putative uncharacterized protein	16.6496	16.5146	16.1679	16.1251	16.5821	16.1465	0.4356	0.0254223
D6RIL6	Idh2	294	Isocitrate dehydrogenase [NADP]; mitochondrial	19.0647	18.9491	18.9508	19.0394	19.0069	18.9951	0.0118	0.886169
D3Z0A2	Prmt1	318	Protein arginine N-methyltransferase 1	16.6135	17.7798	17.521	17.9273	17.1966	17.7241	-0.5274	0.482973
Q6PB52	Lrpap1	301	Lrpap1 protein (Fragment)	16.3353	16.0234	16.5093	16.5999	16.1793	16.5546	-0.3752	0.147066
Q9DAM4	Csl	466	Citrate synthase	17.5663	17.3518	17.5341	17.5971	17.459	17.5656	-0.1066	0.441085
B2M1R6	Hnrnpk Hnrpk	440	Heterogeneous nuclear ribonucleoprotein K	16.3524	17.1564	15.6661	16.0014	16.7544	15.8337	0.9207	0.16887
Q9DBN0	Apoa4	395	Putative uncharacterized protein	19.1853	19.1559	19.0707	19.4232	19.1706	19.2469	-0.0762	0.708046
Q9JJE1	Map2k1	393	Brain cDNA; clone MNCb-1208; similar to Mus musculus mitogen activated protein kinase kinase 1 (Map2k1); mRNA	17.3532	17.3537	17.3744	17.6879	17.3534	17.5311	-0.1776	0.374538
Q4FZL1	Eif4a1	405	Eif4a1 protein (Fragment)	20.7371	20.7761	20.7188	20.7169	20.7566	20.7178	0.0387	0.185584
Q3UXU8	Obfc1	351	CST complex subunit STN1 (Oligonucleotide/oligosaccharide-binding fold-containing protein 1) (Suppressor of cdc thirteen homolog)	14.0938	13.8357	14.1316	14.1574	13.9647	14.1445	-0.1798	0.300063
F6RJV6	Lancl2	441	LanC-like protein 2 (Fragment)	15.2129	14.9901	15.6508	15.5942	15.1015	15.6225	-0.521	0.0453819
Q3TWG9	Serpinh1	417	Putative uncharacterized protein	20.7724	20.5248	20.2678	20.5564	20.6486	20.4121	0.2364	0.339556
D3Z6P1	Paics	83	Multifunctional protein ADE2 (Fragment)	17.6513	17.375	17.7297	17.8286	17.5131	17.7791	-0.2659	0.211544
Q99KR1	Psmc5	306	Psmc5 protein (Fragment)	18.5225	18.4661	18.5061	18.4864	18.4943	18.4962	-0.0019	0.953888
Q9WTS9	Rbms2 scr3	356	Scr3	13.8542	14.0279	14.3234	14.4026	13.941	14.363	-0.4219	0.0475532
A0A0A6YVU8	Gm9774 mCG_119397	407	MCG119397 (Protein Gm9774)	15.362	15.59	15.4321	13.9501	15.476	14.6911	0.7848	0.405007
Q58E64	Eef1a1 mCG_15232	462	Elongation factor 1-alpha	22.1848	22.1939	22.1436	21.9315	22.1893	22.0375	0.1517	0.288959
B2CY77	Rpsa	295	Laminin receptor (Fragment)	21.1527	20.8932	21.1531	21.1911	21.0229	21.1721	-0.1492	0.373285
C6EQH3	Suclg2	414	Succinyl-CoA ligase subunit beta (EC 6.2.1.-)	16.9685	16.4606	17.4815	17.6465	16.7145	17.564	-0.8494	0.0862214
Q3U4D1		432	Adenosylhomocysteinase (EC 3.3.1.1)	19.8232	19.9905	20.1099	20.1923	19.9068	20.1511	-0.2442	0.120056
Q3URM4	Erp44 Txndc4	406	Putative uncharacterized protein	16.7391	16.532	15.9427	16.3234	16.6355	16.133	0.5025	0.14624
Q3V199	Bzw2	374	Putative uncharacterized protein (Fragment)	17.4511	16.9442	17.9604	17.2416	17.1976	17.601	-0.4033	0.455877
Q811L7	Hnrnph1 Hnrph1 mCG_67961	449	Heterogeneous nuclear ribonucleoprotein H (Heterogeneous nuclear ribonucleoprotein H1) (Heterogeneous nuclear ribonucleoprotein H1; isoform CRA_d)	16.2369	18.6555	15.8415	15.6877	17.4461	15.7646	1.6815	0.299602
Q9EQE2	Ppm1a Pp2ca1b	323	Protein phosphatase 2C alpha 1b	15.2096	15.3785	15.9766	15.7725	15.294	15.8745	-0.5804	0.0483252
Q05BN2	Pa2g4	372	Pa2g4 protein (Fragment)	18.6926	18.2749	18.1336	18.3059	18.4837	18.2197	0.2639	0.363025
Q9ESU1	Smarcb1 Ini1	385	Integrase interactor 1	16.813	16.44	16.6473	16.6548	16.6265	16.651	-0.0244	0.907339
E9QMB7	Naa30	366	N-alpha-acetyltransferase 30	13.9361	13.8621	13.357	13.6058	13.8991	13.4814	0.4177	0.0844886
Q3UAT9	Impdh2 mCG_16503	514	Inosine-5'-monophosphate dehydrogenase (EC 1.1.1.205)	12.7828	18.1019	10.6134	10.2062	15.4423	10.4098	5.0324	0.199829
Q8R1B2	Actr1b	174	Actr1b protein (Fragment)	15.8899	15.7266	16.1966	15.8844	15.8082	16.0405	-0.2323	0.318114
Q3TB18	Ddx39b Bat1a	324	Putative uncharacterized protein	15.2817	15.0455	13.822	13.7874	15.1636	13.8047	1.3589	0.00762702
Q99L15	Acot1 Cte1	420	Acot1 protein (Fragment)	17.135	16.2208	16.0704	16.4386	16.6779	16.2545	0.4234	0.480768
Q3UFJ3	Pdha1 mCG_14551	390	Pyruvate dehydrogenase E1 component subunit alpha (EC 1.2.4.1)	16.491	16.6235	17.3901	16.9357	16.5572	17.1629	-0.6056	0.124752
F6ZV59	Hnrnpd	216	Heterogeneous nuclear ribonucleoprotein D0 (Fragment)	18.5379	19.2782	19.4024	19.4661	18.908	19.4342	-0.5261	0.292359
Q505L1	Actl6a mCG_124456	429	Actin-like 6A; isoform CRA_a (Actin-like protein 6A) (Actl6a protein)	18.0561	17.1256	16.2637	15.9948	17.5908	16.1292	1.4616	0.0944842
E9PXX7	Txndc5	344	Thioredoxin domain-containing protein 5	17.1858	16.5223	15.8742	15.752	16.854	15.8131	1.0408	0.09092
Q8BPK2	Zcchc3	400	Protein Zcchc3 (Zinc finger; CCHC domain containing 3)	14.1867	14.8076	15.4296	15.266	14.4971	15.3478	-0.8506	0.117797
Q14AQ1	Psmc6 mCG_2025	389	26S protease regulatory subunit 10B (Proteasome (Prosome; macropain) 26S subunit; ATPase; 6) (Proteasome (Prosome; macropain) 26S subunit; ATPase; 6; isoform CRA_b)	18.0398	19.1746	19.3827	19.3784	18.6072	19.3805	-0.7733	0.306061
K3W4Q8	Bsg mCG_13385	218	Basigin (Basigin; isoform CRA_d)	16.2678	16.2088	16.1655	16.6476	16.2383	16.4065	-0.1682	0.560059
Q564E8	Rpl4 mCG_12784	419	60S ribosomal protein L4 (Ribosomal protein L4)	20.1446	19.8381	19.3394	18.9436	19.9913	19.1415	0.8497	0.0768742
Q8BMC5	Adk	260	Putative uncharacterized protein	16.1236	15.8164	15.8712	15.7987	15.97	15.8349	0.1351	0.482307
Q9DB01	Pcbp4	403	Putative uncharacterized protein	17.7301	17.9752	18.0747	17.9874	17.8526	18.031	-0.1783	0.303859
Q8BTU4	Ssb	415	Putative uncharacterized protein	17.6808	17.9009	16.8913	16.4832	17.7908	16.6872	1.1036	0.0414083
E0CZD4	Actr1b	142	Beta-centractin (Fragment)	15.7717	15.6338	15.648	15.8626	15.7027	15.7553	-0.0525	0.72029
Q14BL1	Nadk2 1110020G09Rik Nadkd1	370	1110020G09Rik protein (Fragment)	15.1226	14.9835	15.2982	15.263	15.053	15.2806	-0.2275	0.0866742
D3YVN7	Gm9755 mCG_1048875	452	Elongation factor Tu	19.4245	19.0431	18.975	18.9986	19.2338	18.9868	0.2469	0.325299
Q8R3X4	Timm44	450	Timm44 protein (Fragment)	16.3902	16.8066	16.8977	16.9657	16.5983	16.9317	-0.3333	0.254896
D3Z3G6	Mapk3	380	Mitogen-activated protein kinase (EC 2.7.11.24)	15.7616	16.2158	15.9514	15.8736	15.9887	15.9125	0.0762	0.77229
Q3UM23	Rnh1	456	Putative uncharacterized protein	17.8991	18.0193	16.9702	18.0704	17.9592	17.5203	0.4389	0.510845
B2M1R7	Pcbp2	361	Poly(RC) binding protein 2	19.1242	20.2971	20.3713	20.5603	19.7106	20.4658	-0.7552	0.331479
D3Z3A9	Rcn3	274	Reticulocalbin-3 (Fragment)	13.2477	12.9475	13.8666	13.9718	13.0976	13.9192	-0.8216	0.0354921
Q3TIC8	Uqcrc1	480	Putative uncharacterized protein	16.0192	16.0031	14.4314	14.3736	16.0111	14.4025	1.6085	0.000347615
Q4KL81	Actg1 mCG_2117	375	Actin; cytoplasmic 2 (Actin; gamma; cytoplasmic 1) (MCG2117)	24.0492	24.0957	24.2132	24.2068	24.0724	24.21	-0.1376	0.0278996
Q3UBC6	Hmbs	360	Putative uncharacterized protein	17.98	18.3567	18.2552	18.5234	18.1683	18.3893	-0.221	0.440114
J3QM80	Hnrnpf	232	Heterogeneous nuclear ribonucleoprotein F (Fragment)	16.3037	16.3027	15.8229	15.7484	16.3032	15.7856	0.5175	0.00514123
Q3TS40	Fdft1	416	Putative uncharacterized protein	14.4928	14.3405	14.8959	14.5611	14.4166	14.7285	-0.3118	0.232031
Q3TG75	Oat mCG_22155	439	Ornithine aminotransferase; isoform CRA_b (Ornithine aminotransferase; mitochondrial)	18.3381	17.6356	18.1278	18.2774	17.9868	18.2026	-0.2158	0.609012
Q52L87	Tuba1c Tuba6	449	Tubulin alpha-1C chain (Tubulin; alpha 1C)	17.4863	22.2134	16.9523	16.9178	19.8498	16.935	2.9147	0.342776
Q8R038	Myg1	380	Melanocyte proliferating gene 1	17.258	17.7525	17.9422	17.8193	17.5052	17.8807	-0.3755	0.278442
Q921Z9	Mpi	423	Mannose-6-phosphate isomerase (EC 5.3.1.8)	14.105	14.1838	14.5837	14.4542	14.1444	14.5189	-0.3745	0.0385957
Q9CXK3	Actc1	377	Putative uncharacterized protein	20.5727	20.6203	20.579	20.8026	20.5965	20.6908	-0.0943	0.496117
D3YXT0	Ndufs2	437	NADH dehydrogenase [ubiquinone] iron-sulfur protein 2; mitochondrial	17.0603	16.6673	17.0016	16.8898	16.8638	16.9457	-0.0818	0.727275
A2ATU9	Hat1	423	Histone acetyltransferase type B catalytic subunit	17.2552	16.6689	17.2364	17.3739	16.962	17.3051	-0.343	0.372588
Q9CT23	Eif3e Eif3s6	422	Putative uncharacterized protein (Fragment)	17.4765	17.0984	16.5284	16.4018	17.2874	16.4651	0.8223	0.0540532
Q5FWJ3	Vim mCG_15706	466	Vimentin (Vimentin; isoform CRA_b)	13.8626	20.3114	12.488	12.603	17.087	12.5455	4.5414	0.294388
Q8BTX5	Eif3h Eif3s3	352	Eukaryotic translation initiation factor 3 subunit H (eIF3h) (Eukaryotic translation initiation factor 3 subunit 3) (eIF-3 gamma) (eIF3 p40 subunit)	12.7464	15.5982	17.3377	18.5564	14.1723	17.947	-3.7746	0.135326
Q3U7I9	Ctsd	404	Putative uncharacterized protein	16.1823	15.7005	16.3952	16.1538	15.9414	16.2745	-0.333	0.341857
Q5KU03	Gsk3b mCG_129094	420	Glycogen synthase kinase 3 beta (Glycogen synthase kinase 3 beta/tau protein kinase I) (Glycogen synthase kinase-3 beta)	16.1085	15.8585	15.6677	15.2268	15.9835	15.4472	0.5362	0.16859
B9EIE9	Adss Adss2 mCG_14946	456	Adenylosuccinate synthetase isozyme 2 (AMPSase 2) (AdSS 2) (EC 6.3.4.4) (Adenylosuccinate synthetase; acidic isozyme) (Adenylosuccinate synthetase; liver isozyme) (IMP--aspartate ligase 2)	16.9341	16.2328	16.3092	16.03	16.5834	16.1696	0.4138	0.387248
Q8C693	Orc4 Orc4l	433	Origin recognition complex subunit 4	14.1147	14.2356	14.1229	13.8552	14.1751	13.989	0.186	0.332684
Q8BVQ9	Psmc2	475	26S protease regulatory subunit 7	18.4387	18.1557	18.2142	17.5668	18.2972	17.8905	0.4067	0.368689
Q3UB90	Rpl3	403	Putative uncharacterized protein	16.2008	16.5445	16.3193	16.203	16.3726	16.2611	0.1114	0.601429
Q9QZ83	Actg1 Actl	393	Gamma actin-like protein	19.2465	18.4519	19.294	18.7641	18.8492	19.029	-0.1798	0.742661
Q5HZJ8	Idh1	414	Isocitrate dehydrogenase [NADP] (EC 1.1.1.42)	19.0954	19.5747	19.7932	19.9289	19.335	19.861	-0.5259	0.169097
Q3THV8	Rrm2	390	Putative uncharacterized protein	16.9495	16.4681	16.0615	16.8685	16.7088	16.465	0.2438	0.655537
Q3UKH3	Acaa2	397	Putative uncharacterized protein	17.2271	17.7706	17.5786	17.9428	17.4988	17.7607	-0.2619	0.507416
Q9QUI3	Csnk1e	416	Casein kinase	14.8575	14.0379	15.0312	15.1669	14.4477	15.099	-0.6513	0.257398
D3YXU1	Hadhb	173	Trifunctional enzyme subunit beta; mitochondrial (Fragment)	14.99	14.6594	13.7978	13.529	14.8247	13.6634	1.1613	0.0320458
A2RSX9	Arfip1	341	Arfip1 protein (Protein Arfip1)	14.8904	14.6525	15.2723	15.2215	14.7714	15.2469	-0.4755	0.0596503
S4R2M7	Pgk1	255	Phosphoglycerate kinase (EC 2.7.2.3)	20.591	20.8439	21.1799	21.2243	20.7174	21.2021	-0.4847	0.0635556
Q8C1T2	Psmd6	241	Putative uncharacterized protein	17.285	17.7599	17.6061	18.3611	17.5224	17.9836	-0.4611	0.409769
Q3TKP3	Atxn10 Sca10	475	Putative uncharacterized protein	17.4773	16.8059	16.1365	15.8221	17.1416	15.9793	1.1623	0.0884283
A2AFK7	Eif4a3	299	Eukaryotic initiation factor 4A-III (Fragment)	16.3779	15.9918	16.2574	14.9768	16.1848	15.6171	0.5676	0.485317
A2ADR8	Ppp1r8	350	Nuclear inhibitor of protein phosphatase 1	15.7727	16.3381	16.2703	16.2672	16.0554	16.2687	-0.2133	0.529204
Q8BH78	Rtn4	356	Reticulon	16.5834	16.4725	15.9321	15.9768	16.5279	15.9544	0.5734	0.0106931
Q3TJF2	Ola1 Gtpbp9	396	Obg-like ATPase 1	18.8586	17.5068	17.526	17.6701	18.1826	17.598	0.5846	0.480363
Q543X6	Map2k4	397	Dual-specificity mitogen-activated protein kinase kinase 4	14.836	15.4397	15.6587	15.5309	15.1378	15.5948	-0.4569	0.276772
Q921W2	Tial1 mCG_21017	375	Nucleolysin TIAR (Tial1 cytotoxic granule-associated RNA binding protein-like 1; isoform CRA_a) (Tial1 protein)	15.5287	16.0757	16.2926	16.2551	15.8022	16.2738	-0.4716	0.22749
Q6F4J1	Tubg1 tubg1 mCG_20203	451	Tubulin gamma chain	15.1396	15.301	14.9299	14.949	15.2203	14.9394	0.2809	0.0744879
D3Z4H6	Tia1	385	Nucleolysin TIA-1	14.6405	15.0631	14.8558	14.86	14.8518	14.8579	-0.006	0.979592
Q3UB60	Ppid	370	Putative uncharacterized protein	15.4053	18.9661	17.9546	18.9502	17.1857	18.4523	-1.2666	0.563978
Q6PGI2	Dcx mCG_2210	365	Dcx protein (Doublecortin; isoform CRA_c) (Neuronal migration protein doublecortin)	17.3868	18.7931	17.5111	17.8483	18.0899	17.6796	0.4102	0.62766
B2RSN3	Tubb2b mCG_1395	445	MCG1395 (Tubulin beta-2B chain) (Tubulin; beta 2B)	17.0821	22.2879	17.7336	17.6227	19.685	17.6781	2.0068	0.521415
Q3TNH0	Tmpo	412	Putative uncharacterized protein	17.189	18.8165	17.6548	17.8113	18.0027	17.733	0.2697	0.77282
Q9D6G1	Hnrnpab Hnrpab mCG_6983	276	Heterogeneous nuclear ribonucleoprotein A/B; isoform CRA_b	17.3868	18.8329	19.0882	19.2569	18.1098	19.1725	-1.0626	0.281757
Q91YL8	Rtca Rtcd1	366	Rtcd1 protein	15.2078	15.1826	15.5645	16.0528	15.1952	15.8086	-0.6134	0.128834
Q3U7F3	Hnrnpa1 Hnrpa1	320	Putative uncharacterized protein	13.4608	17.4937	17.5707	18.239	15.4772	17.9048	-2.4276	0.356884
Q52KC1	Eif4a2 mCG_128248	407	Eukaryotic translation initiation factor 4A2 (Eukaryotic translation initiation factor 4A2; isoform CRA_d)	16.0767	15.2993	14.9217	15.152	15.688	15.0368	0.6512	0.249462
D3Z7P0	Bre	385	BRCA1-A complex subunit BRE	13.7514	13.9335	14.0602	14.3795	13.8424	14.2198	-0.3773	0.176421
Q3TJN1	Bcat1	386	Branched-chain-amino-acid aminotransferase (EC 2.6.1.42)	14.2026	15.7248	15.9532	16.3374	14.9637	16.1453	-1.1815	0.271191
A2A6U3	Sept9	565	Septin-9	16.2963	17.8298	17.7627	17.9697	17.063	17.8662	-0.8032	0.408277
Q0QEL9	Cs CS	223	Citrate synthase (Fragment)	18.9002	19.1777	19.3003	18.2799	19.0389	18.7901	0.2488	0.684224
Q3V492	Fbxo22 mCG_9673	299	F-box only protein 22 (F-box only protein 22; isoform CRA_a)	14.5669	14.7048	14.93	15.1513	14.6358	15.0406	-0.4047	0.0899535
Q5DTK0	Sept3 mKIAA4169	281	MKIAA4169 protein (Fragment)	14.87	15.6049	15.573	15.7792	15.2374	15.6761	-0.4387	0.369297
Q14AI7	Cops4 mCG_1088	406	COP9 (Constitutive photomorphogenic) homolog; subunit 4 (Arabidopsis thaliana) (COP9 (Constitutive photomorphogenic) homolog; subunit 4 (Arabidopsis thaliana); isoform CRA_b) (COP9 signalosome complex subunit 4)	16.5189	17.9988	18.9986	19.0355	17.2588	19.017	-1.7581	0.140755
A0A0A0MQ68	Gcdh	447	Glutaryl-CoA dehydrogenase; mitochondrial	14.643	14.8183	14.8308	15.3894	14.7306	15.1101	-0.3794	0.324309
Q71LX8	Hsp90ab1 Hsp84b Hspcb mCG_18238	724	Heat shock protein 84b (Heat shock protein 90 alpha (Cytosolic); class B member 1) (Heat shock protein HSP 90-beta) (MCG18238)	14.6418	15.0335	14.7	14.9992	14.8376	14.8496	-0.012	0.965734
D3Z6F5	Atp5a1 mCG_18273	503	ATP synthase subunit alpha	12.9761	20.8937	13.3189	14.067	16.9349	13.6929	3.2419	0.500554
Q3UXI9	Ilf2	390	Putative uncharacterized protein	18.7022	18.4061	17.7296	18.6805	18.5541	18.205	0.349	0.555859
Q4FZK2	Eef1g mCG_17832	437	Elongation factor 1-gamma (Eukaryotic translation elongation factor 1 gamma) (MCG17832; isoform CRA_b)	18.6806	18.5825	17.8981	17.3695	18.6315	17.6338	0.9976	0.0655321
Q99J57	Mat2a	395	S-adenosylmethionine synthase (EC 2.5.1.6)	18.2744	17.6723	18.0867	18.1106	17.9733	18.0986	-0.1252	0.717873
Q5FWB7	Aldoa mCG_22383	364	Fructose-bisphosphate aldolase (EC 4.1.2.13)	18.8519	21.0208	21.1254	21.0478	19.9363	21.0865	-1.1502	0.40024
Q99L69	Bckdha	442	Branched chain ketoacid dehydrogenase E1; alpha polypeptide	14.8857	14.3445	14.2901	14.309	14.6151	14.2995	0.3155	0.364047
Q99L61	Tes	410	Tes protein (Testis derived transcript)	16.0372	15.3004	15.457	16.3407	15.6688	15.8988	-0.23	0.727904
Q6P1B6	Sephs1	392	Selenophosphate synthetase 1	16.1982	16.9672	17.2252	17.1632	16.5827	17.1942	-0.6114	0.253788
Q3UYC1	Mvd mCG_14176	401	Diphosphomevalonate decarboxylase (Mevalonate (Diphospho) decarboxylase)	14.647	14.4871	14.7734	14.8592	14.567	14.8163	-0.2492	0.1109
Q80ZV2	Tubb5	186	Tubb5 protein (Fragment)	13.3285	19.3	13.4076	13.1717	16.3142	13.2896	3.0245	0.417974
D3Z7Q8	Polr1c	255	DNA-directed RNA polymerases I and III subunit RPAC1 (Fragment)	13.8267	13.9728	14.086	14.1898	13.8997	14.1379	-0.2382	0.117207
Q5NTY0	Dnaja1 mCG_9817	397	DnaJ (Hsp40) homolog; subfamily A; member 1 (DnaJ homolog subfamily A member 1) (MCG9817; isoform CRA_a)	16.4336	16.6634	15.4221	14.5092	16.5484	14.9656	1.5828	0.0781965
Q8BTS0	Ddx5 mCG_2872	615	DEAD (Asp-Glu-Ala-Asp) box polypeptide 5 (MCG2872; isoform CRA_a) (Probable ATP-dependent RNA helicase DDX5)	12.7532	13.5427	12.5744	12.2738	13.1479	12.424	0.7239	0.228721
A2RS58	Crkl mCG_131167	303	Crk-like protein (V-crk sarcoma virus CT10 oncogene homolog (Avian)-like)	13.869	15.0273	15.9851	16.5331	14.4481	16.2591	-1.811	0.105692
Q3UG68	Ddost mCG_14545	441	Dolichyl-diphosphooligosaccharide--protein glycosyltransferase 48 kDa subunit (Oligosaccharyl transferase 48 kDa subunit) (EC 2.4.99.18)	16.3913	15.9358	15.8433	15.2737	16.1635	15.5585	0.6049	0.238945
Q542X7	Cct2 mCG_17329	535	Chaperonin subunit 2 (Beta); isoform CRA_a (T-complex protein 1 subunit beta)	10.7097	20.1387	13.1729	12.9472	15.4242	13.06	2.3642	0.665885
Q6P6I7	Hnrnpa3 Hnrpa3	318	Hnrpa3 protein	15.5073	19.5852	18.369	19.7698	17.5462	19.0694	-1.5232	0.553091
A0A0J9YU62	Ctbp1	429	C-terminal-binding protein 1	15.884	15.5916	15.9578	15.6525	15.7378	15.8051	-0.0672	0.780199
Q544H0	Eif3g Eif3s4 mCG_67920	320	Eukaryotic translation initiation factor 3 subunit G (eIF3g) (Eukaryotic translation initiation factor 3 RNA-binding subunit) (Eukaryotic translation initiation factor 3 subunit 4) (eIF-3-delta) (eIF3 p42) (eIF3 p44)	17.4398	15.792	16.8105	16.6288	16.6159	16.7196	-0.1036	0.911838
Q3TQP7	Acat1	424	Putative uncharacterized protein	17.4319	18.3211	18.2861	18.4207	17.8765	18.3534	-0.4769	0.400033
Q3ULF7	Actr3 mCG_1196	418	Actin-related protein 3 (Actr3 protein) (MCG1196)	16.9307	16.8268	16.1211	15.8519	16.8787	15.9865	0.8921	0.0251643
Q3UPA1	Gna11 mCG_12089	359	Guanine nucleotide binding protein; alpha 11 (Guanine nucleotide-binding protein subunit alpha-11)	13.221	16.4525	16.5131	16.6992	14.8367	16.6061	-1.7694	0.388384
B7ZNM7	Sept5	381	Sept5 protein	14.8985	15.4131	15.6532	15.5365	15.1558	15.5948	-0.439	0.237996
E9Q3V6	Sept2	321	Septin-2	18.9342	19.2723	19.4917	19.5226	19.1032	19.5071	-0.4039	0.140382
Q8C4J3	Prkacb	108	Putative uncharacterized protein (Fragment)	14.6804	15.3143	15.5504	15.7971	14.9973	15.6737	-0.6764	0.185038
Q544I1	Ndrg3	375	Protein NDRG3	15.5515	14.4229	14.4972	14.4205	14.9872	14.4588	0.5283	0.448847
Q3UF75	Parva	336	Alpha-parvin	14.8599	14.4043	14.1865	13.9262	14.6321	14.0563	0.5757	0.159423
Q91Z50	Fen1 mCG_1942	380	Flap endonuclease 1 (Flap structure specific endonuclease 1) (Flap structure specific endonuclease 1; isoform CRA_c)	16.0476	16.2859	16.153	15.7281	16.1667	15.9405	0.2261	0.45111
Q91XF1	Scrn2	277	Scrn2 protein (Fragment)	14.1121	14.4062	14.5731	14.5182	14.2591	14.5456	-0.2865	0.195544
Q91V28	Pgd	483	6-phosphogluconate dehydrogenase; decarboxylating (EC 1.1.1.44)	17.0592	16.6786	17.2321	16.5891	16.8689	16.9106	-0.0416	0.92132
Q8VDT3	Dclk1 Dcamkl1	363	Dclk1 protein	14.0443	14.5081	14.7824	14.6582	14.2762	14.7203	-0.4441	0.205561
Q569X4	Psmc4	418	Proteasome (Prosome; macropain) 26S subunit; ATPase; 4	15.4014	15.6374	13.7804	13.9643	15.5194	13.8723	1.6471	0.00814872
Q3UC72	Gdi2	509	Putative uncharacterized protein (Fragment)	19.2028	18.8747	18.6885	18.0747	19.0387	18.3816	0.657	0.199577
Q3TSR1	Vps36 mCG_6966	386	Vacuolar protein sorting 36 (Yeast) (Vacuolar protein-sorting-associated protein 36)	14.1995	13.9239	14.3329	14.1991	14.0617	14.266	-0.2042	0.313902
Q9D8S5	Srsf5 Sfrs5 mCG_7614	270	MCG7614; isoform CRA_c (Serine/arginine-rich-splicing factor 5)	15.4368	16.4407	16.6863	16.7	15.9387	16.6931	-0.7544	0.271755
J9JDU9	Prkaca	180	cAMP-dependent protein kinase catalytic subunit alpha isoform (Fragment)	14.3047	15.2305	15.3743	15.6698	14.7676	15.522	-0.7544	0.260701
Q3THL5	Pelo	385	Protein pelota homolog (EC 3.1.-.-)	13.2243	13.6141	13.7389	13.7905	13.4192	13.7647	-0.3454	0.220933
E9PZ58	Sms	258	Spermine synthase	13.8316	14.4361	15.1605	14.579	14.1338	14.8697	-0.7358	0.221403
Q3UXC8	Hnrnpd Hnrpd	194	Putative uncharacterized protein (Fragment)	13.0867	14.291	12.9306	12.7599	13.6888	12.8452	0.8436	0.299766
Q3UE40	Gna13	377	Putative uncharacterized protein	13.756	14.4106	14.9745	14.7454	14.0833	14.8599	-0.7766	0.154455
Q91YZ2	Ctbp2 mCG_15820	420	C-terminal binding protein 2; isoform CRA_b (C-terminal-binding protein 2) (Ctbp2 protein)	17.2719	15.809	16.2823	15.9454	16.5404	16.1138	0.4265	0.627104
Q61177		391	Casein kinase II alpha subunit	16.342	18.764	18.8287	17.6229	17.5529	18.2258	-0.6728	0.66824
Q91WS8	Acadm	421	Acyl-Coenzyme A dehydrogenase; medium chain	14.2114	15.6681	15.6865	15.8835	14.9397	15.785	-0.8453	0.369083
E0CXA0	Hdgf	202	Hepatoma-derived growth factor (Fragment)	14.0551	14.4214	14.1437	15.597	14.2382	14.8703	-0.632	0.48775
Q4FJQ6	Serpinb6a mCG_1388	378	Serine (Or cysteine) peptidase inhibitor; clade B; member 6a; isoform CRA_a (Serpin B6) (Serpinb6a protein)	14.801	15.97	15.6291	16.0396	15.3855	15.8343	-0.4488	0.544027
Q9CYA9	Ubfd1 D7Wsu128e	201	Putative uncharacterized protein	13.9521	15.5471	15.6321	15.4495	14.7496	15.5408	-0.7911	0.428208
Q3UQD0	Tomm40	284	Putative uncharacterized protein (Fragment)	13.7875	15.2359	15.6054	15.8538	14.5117	15.7296	-1.2179	0.239267
Z4YKV1	Gnas	379	Guanine nucleotide-binding protein G(s) subunit alpha isoforms short	15.0266	15.1869	14.9486	14.744	15.1067	14.8463	0.2604	0.182947
Q3UF82	Mapk1	352	Mitogen-activated protein kinase (EC 2.7.11.24)	15.4314	18.7119	18.2647	17.8517	17.0716	18.0582	-0.9865	0.611227
Q8BNS0	Drg1	367	Putative uncharacterized protein	15.9672	17.1451	17.2889	17.3385	16.5561	17.3137	-0.7576	0.327475
B2RTE3	Prpf38a mCG_17981	312	MCG17981 (PRP38 pre-mRNA processing factor 38 (Yeast) domain containing A)	14.8603	15.6505	15.7053	15.9694	15.2554	15.8373	-0.5819	0.297246
E9PUF2	Dlgap4	285	Disks large-associated protein 4	13.4954	14.9396	15.1322	15.3381	14.2175	15.2351	-1.0175	0.297699
Q14C53	Slc39a7	476	Solute carrier family 39 (Zinc transporter); member 7	13.3496	13.0449	13.0461	13.2527	13.1972	13.1494	0.0478	0.819212
Q7TT04	Nup43	375	Nup43 protein (Fragment)	14.8941	14.2415	15.0149	15.0089	14.5678	15.0119	-0.4441	0.30659
A0A087WPX1	Acy1	219	Aminoacylase-1 (Fragment)	14.9106	15.523	15.6038	15.6608	15.2168	15.6323	-0.4155	0.309207
Q922A2	Anxa7	463	Annexin	15.7513	15.629	15.5774	15.6336	15.6901	15.6055	0.0846	0.335408
E9PY26	Blmh	179	Bleomycin hydrolase (Fragment)	15.9794	14.8272	14.3475	13.6377	15.4033	13.9926	1.4107	0.172431
Q3TUF3	Calu mCG_9131	315	Calumenin (Calumenin; isoform CRA_a)	15.5034	15.5646	15.1764	15.5014	15.534	15.3389	0.1951	0.359378
Q541Z2	Fnta	377	Protein farnesyltransferase/geranylgeranyltransferase type-1 subunit alpha	13.0587	12.346	12.3654	12.1844	12.7023	12.2748	0.4274	0.364954
Q3UUD9	Yars2	349	Tyrosine--tRNA ligase (EC 6.1.1.1) (Tyrosyl-tRNA synthetase)	13.2503	13.3528	13.5059	13.3297	13.3015	13.4178	-0.1162	0.372221
Q8CBU3		341	Putative uncharacterized protein	14.0585	16.0641	16.036	16.4444	15.0613	16.2402	-1.1789	0.368444
E9QAG2	Phf6	323	PHD finger protein 6	14.3988	15.6107	15.4237	15.5107	15.0047	15.4672	-0.4625	0.526034
B7ZP22	Hnrnpa2b1	341	Heterogeneous nuclear ribonucleoprotein A2/B1	13.6691	14.3565	14.4204	14.4635	14.0128	14.4419	-0.4291	0.338875
Q99K20	Ldha Ldh1	315	L-lactate dehydrogenase (EC 1.1.1.27) (Fragment)	13.2249	14.1896	14.2897	14.5655	13.7072	14.4276	-0.7203	0.287536
Q8C2U7	Aimp1 Scye1	319	Putative uncharacterized protein	14.2562	15.0913	14.859	16.6826	14.6737	15.7708	-1.097	0.38816
Q8R225	Slc25a24	232	Slc25a24 protein (Fragment)	14.3771	14.1017	13.9579	14.6474	14.2394	14.3026	-0.0632	0.880389
Q9D9Z4	Atp6v1c1	382	Putative uncharacterized protein	13.9975	14.8668	14.927	14.8772	14.4321	14.9021	-0.47	0.393264
Q8VEI6	Asna1	218	Asna1 protein	14.8508	16.357	16.4925	16.398	15.6039	16.4452	-0.8413	0.380867
D6RHM6	Arfip2	159	Arfaptin-2	9.9215	12.0422	12.0031	12.4915	10.9818	12.2472	-1.2653	0.364834
Q3UPU8	Acaa1a Acaa1	424	Putative uncharacterized protein	14.3195	16.8342	17.0841	17.2259	15.5768	17.155	-1.5782	0.336799
Q3USC7	Gdap1l1	367	Ganglioside-induced differentiation-associated protein 1-like 1	13.2047	14.4346	14.3778	14.4642	13.8196	14.421	-0.6013	0.432204
Q3TGA3	Afp	578	Putative uncharacterized protein (Fragment)	16.1027	16.9806	16.4876	17.1065	16.5416	16.797	-0.2554	0.681273
D2KHZ9	GAPDH Gapdh mCG_134295	333	Glyceraldehyde-3-phosphate dehydrogenase (EC 1.2.1.12)	16.3948	17.2036	16.9967	17.4331	16.7992	17.2149	-0.4157	0.461132
A2A414	Elp4	278	Elongator complex protein 4 (Fragment)	14.8027	14.1645	14.7547	14.7746	14.4836	14.7646	-0.281	0.471536
B1AXZ0	Elavl2	346	ELAV-like protein	13.075	13.8201	13.6397	14.6257	13.4475	14.1327	-0.6852	0.383002
Q9CY49	Tbl2	442	Putative uncharacterized protein	14.1861	14.3818	15.0815	13.8264	14.2839	14.4539	-0.17	0.814037
Q3TJH1	Gnai3	354	Putative uncharacterized protein	13.9732	16.8227	15.2327	16.9501	15.3979	16.0914	-0.6935	0.717264
Q3TE95	Rcn2	355	Putative uncharacterized protein	14.8641	14.6243	14.7526	15.0664	14.7442	14.9095	-0.1653	0.490628
Q3UQL2	Cops3	423	COP9 signalosome complex subunit 3	15.685	17.6726	17.6989	17.607	16.6788	17.6529	-0.9741	0.430747
Q544A0	Mapk8 mCG_4586	384	Mitogen-activated protein kinase (EC 2.7.11.24)	13.4926	14.1597	14.3621	14.0599	13.8261	14.211	-0.3849	0.403518
Q5SW83	Actr2 mCG_122263	394	ARP2 actin-related protein 2 homolog (Yeast) (Actin-related protein 2)	15.5933	17.9531	18.1477	18.0702	16.7732	18.1089	-1.3356	0.375269
A5JUZ1	Ubc EG216818	76	Ubiqutin subunit 1 (Fragment)	15.7013	15.9949	15.7345	16.0995	15.8481	15.917	-0.0688	0.796346
F7ALS6	Got1	182	Aspartate aminotransferase; cytoplasmic (Fragment)	13.6348	16.3524	16.1846	16.5886	14.9936	16.3866	-1.393	0.417289
Q9CS46	Ilkap	212	Putative uncharacterized protein (Fragment)	14.7427	13.6839	14.2042	15.0707	14.2133	14.6374	-0.424	0.59847
D3YZD6	Cryzl1	300	Quinone oxidoreductase-like protein 1	13.7057	14.3975	14.346	14.278	14.0516	14.312	-0.2603	0.531865
S4R1F6	Rbmx mCG_17339	263	RNA binding motif protein; X chromosome; isoform CRA_a (RNA-binding motif protein; X chromosome)	14.5626	14.2243	14.5684	14.4139	14.3934	14.4911	-0.0976	0.651746
D0EX61	Mbnl2	361	Muscleblind-like 2 isoform 3	14.0608	14.7006	14.0683	14.3588	14.3807	14.2135	0.1671	0.681145
F8WJG3	Tra2b	188	Transformer-2 protein homolog beta	12.9586	14.3333	13.7339	14.1841	13.6459	13.959	-0.3131	0.707346
F7BGR7	Gm21992	477	Protein Gm21992	13.3508	15.5961	15.3286	16.558	14.4734	15.9433	-1.4699	0.369625
Q3TYR7	Sh3glb1	355	Endophilin B1 testis variant (Endophilin-B1)	15.1671	15.3917	15.2681	15.3748	15.2794	15.3214	-0.0419	0.767403
Q504P4	Hspa8	627	Heat shock cognate 71 kDa protein (Hspa8 protein)	14.7201	15.3551	14.8715	15.4214	15.0376	15.1464	-0.1088	0.819745
Q921V3	Nfs1	459	Nitrogen fixation gene 1 (S. cerevisiae)	13.6249	13.8899	13.8453	13.6168	13.7574	13.731	0.0264	0.894101
Q544Q7	Atp1b3 mCG_21656	278	Sodium/potassium-transporting ATPase subunit beta	13.7918	13.8382	13.7189	13.9369	13.815	13.8279	-0.0129	0.918421
Q3UJM9	Irf3	419	Putative uncharacterized protein	14.0523	14.3637	14.1612	14.2915	14.208	14.2263	-0.0182	0.923349

## Sheet: AHA-PBS band 1 significant
Proteins present in band 1 biological replicates that show differential expression between AHA and PBS (p < 0.05)
Protein ID	Gene names	Length	Organism	Protein names	AHA-1 1	AHA-1 2	PBS-1 1	PBS-1 2	Average AHA-1	Average PBS-1	Fold change AHA-1 PBS-1	TTEST PBS-1 AHA-1
Q71V06	Ybx1 Nsep1	299	Mus musculus (Mouse)	Y box transcription factor (Fragment)	15.7026	15.6764	14.7501	14.2233	15.6895	14.4867	1.2027	0.0448643
Q3TB18	Ddx39b Bat1a	324	Mus musculus (Mouse)	Putative uncharacterized protein	15.2817	15.0455	13.822	13.7874	15.1636	13.8047	1.3589	0.00762702
Q8BTU4	Ssb	415	Mus musculus (Mouse)	Putative uncharacterized protein	17.6808	17.9009	16.8913	16.4832	17.7908	16.6872	1.1036	0.0414083
Q3TIC8	tr|B0LAC8|B0LAC8_MOUSE	480	Mus musculus (Mouse)	Putative uncharacterized protein	16.0192	16.0031	14.4314	14.3736	16.0111	14.4025	1.6085	0.000347615
Q4KL81	Actg1 mCG_2117	375	Mus musculus (Mouse)	Actin; cytoplasmic 2 (Actin; gamma; cytoplasmic 1) (MCG2117)	24.0492	24.0957	24.2132	24.2068	24.0724	24.21	-0.1376	0.0278996
J3QM80	Hnrnpf	232	Mus musculus (Mouse)	Heterogeneous nuclear ribonucleoprotein F (Fragment)	16.3037	16.3027	15.8229	15.7484	16.3032	15.7856	0.5175	0.00514123
Q569X4	Psmc4	418	Mus musculus (Mouse)	Proteasome (Prosome; macropain) 26S subunit; ATPase; 4	15.4014	15.6374	13.7804	13.9643	15.5194	13.8723	1.6471	0.00814872
Q3T9S3	Set	289	Mus musculus (Mouse)	SET translocation	16.1118	16.2438	18.5853	18.8952	16.1777	18.7402	-2.5625	0.00429217
Q3ULF7	Actr3 mCG_1196	418	Mus musculus (Mouse)	Actin-related protein 3 (Actr3 protein) (MCG1196)	16.9307	16.8268	16.1211	15.8519	16.8787	15.9865	0.8921	0.0251643
Q8BH78	Rtn4	356	Mus musculus (Mouse)	Reticulon	16.5834	16.4725	15.9321	15.9768	16.5279	15.9544	0.5734	0.0106931
F7D5L2	Wdr77	167	Mus musculus (Mouse)	Methylosome protein 50 (Fragment)	15.8981	15.9805	16.2395	16.2223	15.9393	16.2308	-0.2914	0.0202033
A0A087WQS2	Bzw1	451	Mus musculus (Mouse)	Basic leucine zipper and W2 domain-containing protein 1	18.4271	18.4029	18.6969	18.7961	18.415	18.7464	-0.3314	0.0229074
Q4VAA9	Metap1 mCG_21030	386	Mus musculus (Mouse)	Methionine aminopeptidase 1 (Methionyl aminopeptidase 1)	15.3316	15.4011	15.572	15.6118	15.3663	15.5919	-0.2256	0.030105
Q3TV90	Luc7l	245	Mus musculus (Mouse)	Putative uncharacterized protein (Fragment)	13.6595	13.7941	14.7696	14.6686	13.7268	14.7191	-0.9922	0.00711321
Q3TL79	Ahsa1	338	Mus musculus (Mouse)	Putative uncharacterized protein	18.1298	18.2913	18.6128	18.5841	18.2105	18.5984	-0.3879	0.0419137
Q3TFF0	Dnaja2	412	Mus musculus (Mouse)	Putative uncharacterized protein	16.6496	16.5146	16.1679	16.1251	16.5821	16.1465	0.4356	0.0254223
F6RJV6	Lancl2	441	Mus musculus (Mouse)	LanC-like protein 2 (Fragment)	15.2129	14.9901	15.6508	15.5942	15.1015	15.6225	-0.521	0.0453819
Q9WTS9	Rbms2 scr3	356	Mus musculus (Mouse)	Scr3	13.8542	14.0279	14.3234	14.4026	13.941	14.363	-0.4219	0.0475532
Q9EQE2	Ppm1a Pp2ca1b	323	Mus musculus (Mouse)	Protein phosphatase 2C alpha 1b	15.2096	15.3785	15.9766	15.7725	15.294	15.8745	-0.5804	0.0483252
D3YXU1	Hadhb	173	Mus musculus (Mouse)	Trifunctional enzyme subunit beta; mitochondrial (Fragment)	14.99	14.6594	13.7978	13.529	14.8247	13.6634	1.1613	0.0320458
D3Z3A9	Rcn3	274	Mus musculus (Mouse)	Reticulocalbin-3 (Fragment)	13.2477	12.9475	13.8666	13.9718	13.0976	13.9192	-0.8216	0.0354921
Q921Z9	Mpi	423	Mus musculus (Mouse)	Mannose-6-phosphate isomerase (EC 5.3.1.8)	14.105	14.1838	14.5837	14.4542	14.1444	14.5189	-0.3745	0.0385957
	significantly upregulated in AHA				#	% of total
	significantly upregulated in PBS			proteins with significantly different expression (p < 0.05)	22	10
	p < 0.01			proteins with significantly different expression (p < 0.01)	6	2.72727
				total number of proteins in band 1 with duplicate expression	220

## Sheet: AHA-PBS band 2
					All proteins identified in band 2
Protein ID	Fasta Header	Entry name	Gene names	Gene ontology (GO)	Gene ontology (biological process)	Length	Protein names	AHA-2 1	AHA-2 2	PBS-2 1	PBS-2 2	Average AHA-2	Average PBS-2	Fold change AHA-2 PBS-2	TTEST PBS-2 AHA-2
Q5FW97	tr|Q5FW97|Q5FW97_MOUSE Alpha-enolase OS=Mus musculus GN=EG433182 PE=1 SV=1	Q5FW97_MOUSE	EG433182 Eno1 Eno1b mCG_115657 mCG_17183	phosphopyruvate hydratase complex [GO:0000015]; magnesium ion binding [GO:0000287]; phosphopyruvate hydratase activity [GO:0004634]; glycolytic process [GO:0006096]	glycolytic process [GO:0006096]	434	Alpha-enolase (Enolase 1; alpha non-neuron) (MCG115657) (MCG17183) (Predicted gene; EG433182) (Protein Eno1b)	21.5373	22.0326	21.0476	21.3159	21.7849	21.1817	0.6032	0.165519
A2AGN7	tr|A2AGN7|A2AGN7_MOUSE 26S protease regulatory subunit 6A OS=Mus musculus GN=Psmc3 PE=1 SV=1	A2AGN7_MOUSE	Psmc3	cytosolic proteasome complex [GO:0031597]; membrane [GO:0016020]; nuclear proteasome complex [GO:0031595]; nucleus [GO:0005634]; proteasome complex [GO:0000502]; proteasome regulatory particle; base subcomplex [GO:0008540]; ATP binding [GO:0005524]; proteasome-activating ATPase activity [GO:0036402]; TBP-class protein binding [GO:0017025]; blastocyst development [GO:0001824]; ER-associated ubiqui…	blastocyst development [GO:0001824]; ER-associated ubiquitin-dependent protein catabolic process [GO:0030433]; positive regulation of proteasomal protein catabolic process [GO:1901800]; positive regulation of RNA polymerase II transcriptional preinitiation complex assembly [GO:0045899]	400	26S protease regulatory subunit 6A	17.3001	17.5077	17.0948	17.1999	17.4039	17.1473	0.2565	0.158241
E9Q1G8	tr|E9Q1G8|E9Q1G8_MOUSE Septin-7 OS=Mus musculus GN=Sept7 PE=1 SV=2	E9Q1G8_MOUSE	Sept7	actin cytoskeleton [GO:0015629]; axon terminus [GO:0043679]; cell cortex [GO:0005938]; cytoplasm [GO:0005737]; extracellular exosome [GO:0070062]; microtubule cytoskeleton [GO:0015630]; nucleolus [GO:0005730]; nucleus [GO:0005634]; plasma membrane [GO:0005886]; septin complex [GO:0031105]; stress fiber [GO:0001725]; synapse [GO:0045202]; GTP binding [GO:0005525]; identical protein binding [GO:004…	protein heterooligomerization [GO:0051291]	437	Septin-7	17.8699	18.5757	17.1009	17.5815	18.2228	17.3412	0.8815	0.174951
Q71V06	tr|Q71V06|Q71V06_MOUSE Y box transcription factor (Fragment) OS=Mus musculus GN=Ybx1 PE=2 SV=1	Q71V06_MOUSE	Ybx1 Nsep1	CRD-mediated mRNA stability complex [GO:0070937]; cytoplasm [GO:0005737]; cytoplasmic stress granule [GO:0010494]; extracellular exosome [GO:0070062]; intracellular membrane-bounded organelle [GO:0043231]; nuclear membrane [GO:0031965]; nucleus [GO:0005634]; ribonucleoprotein complex [GO:0030529]; U12-type spliceosomal complex [GO:0005689]; chromatin binding [GO:0003682]; DNA binding [GO:0003677]…	CRD-mediated mRNA stabilization [GO:0070934]; in utero embryonic development [GO:0001701]; negative regulation of striated muscle cell differentiation [GO:0051154]; negative regulation of transcription from RNA polymerase II promoter [GO:0000122]; positive regulation of transcription from RNA polymerase II promoter [GO:0045944]; regulation of transcription; DNA-templated [GO:0006355]; transcripti…	299	Y box transcription factor (Fragment)	17.2102	17.912	16.6195	17.2649	17.5611	16.9422	0.6189	0.323746
Q5BKQ9	tr|Q5BKQ9|Q5BKQ9_MOUSE 26S proteasome non-ATPase regulatory subunit 11 OS=Mus musculus GN=Psmd11 PE=1 SV=1	Q5BKQ9_MOUSE	Psmd11 mCG_19050	extracellular exosome [GO:0070062]; membrane [GO:0016020]; nucleus [GO:0005634]; proteasome accessory complex [GO:0022624]; proteasome complex [GO:0000502]; proteasome regulatory particle [GO:0005838]; proteasome assembly [GO:0043248]; stem cell differentiation [GO:0048863]; ubiquitin-dependent protein catabolic process [GO:0006511]	proteasome assembly [GO:0043248]; stem cell differentiation [GO:0048863]; ubiquitin-dependent protein catabolic process [GO:0006511]	422	26S proteasome non-ATPase regulatory subunit 11 (MCG19050; isoform CRA_d) (Proteasome (Prosome; macropain) 26S subunit; non-ATPase; 11)	11.7998	15.1225	10.5251	10.6899	13.4611	10.6075	2.8536	0.228379
Q8BUM1	tr|Q8BUM1|Q8BUM1_MOUSE Putative uncharacterized protein OS=Mus musculus GN=Tardbp PE=2 SV=1	Q8BUM1_MOUSE	Tardbp	nucleoplasm [GO:0005654]; nucleus [GO:0005634]; double-stranded DNA binding [GO:0003690]; identical protein binding [GO:0042802]; mRNA 3'-UTR binding [GO:0003730]; nucleotide binding [GO:0000166]; poly(A) RNA binding [GO:0044822]; RNA binding [GO:0003723]; transcriptional activator activity; RNA polymerase II distal enhancer sequence-specific binding [GO:0001205]; 3'-UTR-mediated mRNA stabilizati…	3'-UTR-mediated mRNA stabilization [GO:0070935]; negative regulation by host of viral transcription [GO:0043922]; negative regulation of gene expression [GO:0010629]; negative regulation of protein phosphorylation [GO:0001933]; nuclear fragmentation involved in apoptotic nuclear change [GO:0030264]; nuclear inner membrane organization [GO:0071765]; positive regulation of transcription from RNA po…	301	Putative uncharacterized protein	13.2127	16.1058	12.6235	11.8694	14.6592	12.2464	2.4128	0.247869
Q3UVN0	tr|Q3UVN0|Q3UVN0_MOUSE Putative uncharacterized protein OS=Mus musculus GN=Ddx39 PE=2 SV=1	Q3UVN0_MOUSE	Ddx39	membrane [GO:0016020]; nucleus [GO:0005634]; spliceosomal complex [GO:0005681]; ATP binding [GO:0005524]; ATP-dependent RNA helicase activity [GO:0004004]; poly(A) RNA binding [GO:0044822]; cellular response to DNA damage stimulus [GO:0006974]; mRNA export from nucleus [GO:0006406]; mRNA splicing; via spliceosome [GO:0000398]; regulation of gene expression [GO:0010468]; RNA secondary structure un…	cellular response to DNA damage stimulus [GO:0006974]; mRNA export from nucleus [GO:0006406]; mRNA splicing; via spliceosome [GO:0000398]; regulation of gene expression [GO:0010468]; RNA secondary structure unwinding [GO:0010501]	427	Putative uncharacterized protein	17.9659	18.4928	17.3138	17.451	18.2293	17.3824	0.8468	0.0896421
D6RIL6	tr|D6RIL6|D6RIL6_MOUSE Isocitrate dehydrogenase [NADP]; mitochondrial OS=Mus musculus GN=Idh2 PE=1 SV=1	D6RIL6_MOUSE	Idh2	extracellular exosome [GO:0070062]; mitochondrial inner membrane [GO:0005743]; mitochondrion [GO:0005739]; isocitrate dehydrogenase (NADP) activity [GO:0004450]; isocitrate metabolic process [GO:0006102]	isocitrate metabolic process [GO:0006102]	294	Isocitrate dehydrogenase [NADP]; mitochondrial	13.7848	16.4006	12.8671	12.983	15.0927	12.925	2.1677	0.239614
D3Z0A2	tr|D3Z0A2|D3Z0A2_MOUSE Protein arginine N-methyltransferase 1 OS=Mus musculus GN=Prmt1 PE=1 SV=1	D3Z0A2_MOUSE	Prmt1	cytosol [GO:0005829]; nucleus [GO:0005634]; [cytochrome c]-arginine N-methyltransferase activity [GO:0016275]; histone methyltransferase activity [GO:0042054]; histone methyltransferase activity (H4-R3 specific) [GO:0044020]; histone-arginine N-methyltransferase activity [GO:0008469]; identical protein binding [GO:0042802]; mitogen-activated protein kinase p38 binding [GO:0048273]; N-methyltransf…	histone H4-R3 methylation [GO:0043985]; histone methylation [GO:0016571]; in utero embryonic development [GO:0001701]; negative regulation of megakaryocyte differentiation [GO:0045653]; neuron projection development [GO:0031175]; peptidyl-arginine methylation [GO:0018216]; peptidyl-arginine methylation; to asymmetrical-dimethyl arginine [GO:0019919]; peptidyl-arginine omega-N-methylation [GO:0035…	318	Protein arginine N-methyltransferase 1	13.9765	15.0061	13.9861	13.1212	14.4913	13.5536	0.9377	0.297843
B2M1R6	tr|B2M1R6|B2M1R6_MOUSE Heterogeneous nuclear ribonucleoprotein K OS=Mus musculus GN=Hnrnpk PE=1 SV=1	B2M1R6_MOUSE	Hnrnpk Hnrpk	catalytic step 2 spliceosome [GO:0071013]; extracellular exosome [GO:0070062]; focal adhesion [GO:0005925]; membrane [GO:0016020]; nuclear chromatin [GO:0000790]; viral nucleocapsid [GO:0019013]; poly(A) RNA binding [GO:0044822]; RNA binding [GO:0003723]; RNA polymerase II core promoter proximal region sequence-specific DNA binding [GO:0000978]; transcriptional activator activity; RNA polymerase …	negative regulation of apoptotic process [GO:0043066]; negative regulation of mRNA splicing; via spliceosome [GO:0048025]; positive regulation of low-density lipoprotein particle receptor biosynthetic process [GO:0045716]; positive regulation of receptor-mediated endocytosis [GO:0048260]; positive regulation of transcription from RNA polymerase II promoter [GO:0045944]; regulation of intrinsic ap…	440	Heterogeneous nuclear ribonucleoprotein K	18.142	17.4982	18.336	18.293	17.8201	18.3145	-0.4943	0.265108
Q9DBN0	tr|Q9DBN0|Q9DBN0_MOUSE Putative uncharacterized protein OS=Mus musculus GN=Apoa4 PE=2 SV=1	Q9DBN0_MOUSE	Apoa4	blood microparticle [GO:0072562]; chylomicron [GO:0042627]; extracellular exosome [GO:0070062]; extracellular space [GO:0005615]; high-density lipoprotein particle [GO:0034364]; very-low-density lipoprotein particle [GO:0034361]; antioxidant activity [GO:0016209]; cholesterol binding [GO:0015485]; cholesterol transporter activity [GO:0017127]; copper ion binding [GO:0005507]; lipid binding [GO:00…	cholesterol biosynthetic process [GO:0006695]; cholesterol efflux [GO:0033344]; cholesterol homeostasis [GO:0042632]; cholesterol metabolic process [GO:0008203]; high-density lipoprotein particle assembly [GO:0034380]; hydrogen peroxide catabolic process [GO:0042744]; innate immune response in mucosa [GO:0002227]; leukocyte cell-cell adhesion [GO:0007159]; lipid homeostasis [GO:0055088]; lipid tr…	395	Putative uncharacterized protein	11.5822	15.5247	11.7953	11.0682	13.5534	11.4317	2.1217	0.400793
Q4FZL1	tr|Q4FZL1|Q4FZL1_MOUSE Eif4a1 protein (Fragment) OS=Mus musculus GN=Eif4a1 PE=2 SV=1	Q4FZL1_MOUSE	Eif4a1	cytoplasm [GO:0005737]; extracellular exosome [GO:0070062]; membrane [GO:0016020]; ATP binding [GO:0005524]; ATP-dependent RNA helicase activity [GO:0004004]; double-stranded RNA binding [GO:0003725]; poly(A) RNA binding [GO:0044822]; regulation of gene expression [GO:0010468]; regulation of translational initiation [GO:0006446]; RNA secondary structure unwinding [GO:0010501]; translational initi…	regulation of gene expression [GO:0010468]; regulation of translational initiation [GO:0006446]; RNA secondary structure unwinding [GO:0010501]; translational initiation [GO:0006413]	405	Eif4a1 protein (Fragment)	17.2317	19.1146	16.8281	17.2274	18.1731	17.0277	1.1454	0.356102
Q3TWG9	tr|Q3TWG9|Q3TWG9_MOUSE Putative uncharacterized protein OS=Mus musculus GN=Serpinh1 PE=2 SV=1	Q3TWG9_MOUSE	Serpinh1	cytoplasm [GO:0005737]; endoplasmic reticulum [GO:0005783]; endoplasmic reticulum-Golgi intermediate compartment [GO:0005793]; extracellular exosome [GO:0070062]; membrane raft [GO:0045121]; collagen binding [GO:0005518]; poly(A) RNA binding [GO:0044822]; serine-type endopeptidase inhibitor activity [GO:0004867]; unfolded protein binding [GO:0051082]; chondrocyte development involved in endochond…	chondrocyte development involved in endochondral bone morphogenesis [GO:0003433]; collagen biosynthetic process [GO:0032964]; collagen fibril organization [GO:0030199]; negative regulation of endopeptidase activity [GO:0010951]; protein maturation [GO:0051604]	417	Putative uncharacterized protein	16.9233	19.1032	15.5862	16.288	18.0132	15.9371	2.0761	0.211486
Q99KR1	tr|Q99KR1|Q99KR1_MOUSE Psmc5 protein (Fragment) OS=Mus musculus GN=Psmc5 PE=2 SV=1	Q99KR1_MOUSE	Psmc5	blood microparticle [GO:0072562]; cytoplasm [GO:0005737]; cytoplasmic vesicle [GO:0031410]; cytosolic proteasome complex [GO:0031597]; extracellular exosome [GO:0070062]; holo TFIIH complex [GO:0005675]; membrane [GO:0016020]; nuclear proteasome complex [GO:0031595]; nucleus [GO:0005634]; proteasome complex [GO:0000502]; proteasome regulatory particle [GO:0005838]; proteasome regulatory particle;…	ER-associated ubiquitin-dependent protein catabolic process [GO:0030433]; negative regulation of transcription; DNA-templated [GO:0045892]; positive regulation of proteasomal protein catabolic process [GO:1901800]; positive regulation of RNA polymerase II transcriptional preinitiation complex assembly [GO:0045899]; proteasome-mediated ubiquitin-dependent protein catabolic process [GO:0043161]	306	Psmc5 protein (Fragment)	15.0082	16.5606	16.0095	15.2343	15.7844	15.6219	0.1624	0.868706
Q58E64	tr|Q58E64|Q58E64_MOUSE Elongation factor 1-alpha OS=Mus musculus GN=Eef1a1 PE=1 SV=1	Q58E64_MOUSE	Eef1a1 mCG_15232	cortical actin cytoskeleton [GO:0030864]; cytoplasm [GO:0005737]; cytosol [GO:0005829]; extracellular exosome [GO:0070062]; extracellular space [GO:0005615]; membrane [GO:0016020]; nucleolus [GO:0005730]; plasma membrane [GO:0005886]; ruffle membrane [GO:0032587]; GTP binding [GO:0005525]; GTPase activity [GO:0003924]; poly(A) RNA binding [GO:0044822]; protein kinase binding [GO:0019901]; transla…	cellular response to epidermal growth factor stimulus [GO:0071364]; translational elongation [GO:0006414]	462	Elongation factor 1-alpha	19.8677	21.1479	19.6089	19.827	20.5078	19.7179	0.7898	0.3479
B2CY77	tr|B2CY77|B2CY77_MOUSE Laminin receptor (Fragment) OS=Mus musculus GN=Rpsa PE=2 SV=1	B2CY77_MOUSE	Rpsa	90S preribosome [GO:0030686]; cytosolic small ribosomal subunit [GO:0022627]; laminin receptor activity [GO:0005055]; structural constituent of ribosome [GO:0003735]; endonucleolytic cleavage in ITS1 to separate SSU-rRNA from 5.8S rRNA and LSU-rRNA from tricistronic rRNA transcript (SSU-rRNA; 5.8S rRNA; LSU-rRNA) [GO:0000447]; endonucleolytic cleavage to generate mature 3'-end of SSU-rRNA from (S…	endonucleolytic cleavage in ITS1 to separate SSU-rRNA from 5.8S rRNA and LSU-rRNA from tricistronic rRNA transcript (SSU-rRNA; 5.8S rRNA; LSU-rRNA) [GO:0000447]; endonucleolytic cleavage to generate mature 3'-end of SSU-rRNA from (SSU-rRNA; 5.8S rRNA; LSU-rRNA) [GO:0000461]; ribosomal small subunit assembly [GO:0000028]; rRNA export from nucleus [GO:0006407]; translation [GO:0006412]	295	Laminin receptor (Fragment)	15.4948	18.614	15.4618	15.5489	17.0544	15.5053	1.5491	0.425412
Q3U4D1	tr|Q3U4D1|Q3U4D1_MOUSE Adenosylhomocysteinase OS=Mus musculus PE=2 SV=1	Q3U4D1_MOUSE		adenosylhomocysteinase activity [GO:0004013]; one-carbon metabolic process [GO:0006730]	one-carbon metabolic process [GO:0006730]	432	Adenosylhomocysteinase (EC 3.3.1.1)	14.1374	17.8716	13.2335	13.0089	16.0045	13.1212	2.8833	0.263129
Q811L7	tr|Q811L7|Q811L7_MOUSE Heterogeneous nuclear ribonucleoprotein H OS=Mus musculus GN=Hnrnph1 PE=1 SV=2	Q811L7_MOUSE	Hnrnph1 Hnrph1 mCG_67961	catalytic step 2 spliceosome [GO:0071013]; membrane [GO:0016020]; viral nucleocapsid [GO:0019013]; nucleotide binding [GO:0000166]; poly(A) RNA binding [GO:0044822]; RNA binding [GO:0003723]; regulation of RNA splicing [GO:0043484]	regulation of RNA splicing [GO:0043484]	449	Heterogeneous nuclear ribonucleoprotein H (Heterogeneous nuclear ribonucleoprotein H1) (Heterogeneous nuclear ribonucleoprotein H1; isoform CRA_d)	20.2654	20.163	19.9052	20.1187	20.2141	20.0119	0.2021	0.229707
Q05BN2	tr|Q05BN2|Q05BN2_MOUSE Pa2g4 protein (Fragment) OS=Mus musculus GN=Pa2g4 PE=2 SV=1	Q05BN2_MOUSE	Pa2g4	cytoplasm [GO:0005737]; extracellular exosome [GO:0070062]; membrane [GO:0016020]; nucleolus [GO:0005730]; nucleoplasm [GO:0005654]; nucleus [GO:0005634]; ribonucleoprotein complex [GO:0030529]; DNA binding [GO:0003677]; poly(A) RNA binding [GO:0044822]; transcription factor activity; sequence-specific DNA binding [GO:0003700]; ubiquitin protein ligase binding [GO:0031625]; cell cycle [GO:0007049…	cell cycle [GO:0007049]; cell proliferation [GO:0008283]; negative regulation of transcription; DNA-templated [GO:0045892]	372	Pa2g4 protein (Fragment)	15.7262	17.4672	13.8793	15.0529	16.5966	14.4661	2.1304	0.179547
Q3UAT9	tr|Q3UAT9|Q3UAT9_MOUSE Inosine-5'-monophosphate dehydrogenase OS=Mus musculus GN=Impdh2 PE=1 SV=1	Q3UAT9_MOUSE	Impdh2 mCG_16503	cytoplasm [GO:0005737]; extracellular exosome [GO:0070062]; membrane [GO:0016020]; nucleus [GO:0005634]; peroxisomal membrane [GO:0005778]; IMP dehydrogenase activity [GO:0003938]; metal ion binding [GO:0046872]; nucleotide binding [GO:0000166]; cellular response to interleukin-4 [GO:0071353]; GMP biosynthetic process [GO:0006177]; lymphocyte proliferation [GO:0046651]; protein homotetramerizatio…	cellular response to interleukin-4 [GO:0071353]; GMP biosynthetic process [GO:0006177]; lymphocyte proliferation [GO:0046651]; protein homotetramerization [GO:0051289]; purine nucleotide biosynthetic process [GO:0006164]; retina development in camera-type eye [GO:0060041]	514	Inosine-5'-monophosphate dehydrogenase (EC 1.1.1.205)	20.0977	19.7051	19.6843	19.6832	19.9014	19.6837	0.2176	0.383008
Q3TB18	tr|Q3TB18|Q3TB18_MOUSE Putative uncharacterized protein OS=Mus musculus GN=Ddx39b PE=2 SV=1	Q3TB18_MOUSE	Ddx39b Bat1a	nucleoplasm [GO:0005654]; nucleus [GO:0005634]; spliceosomal complex [GO:0005681]; transcription export complex [GO:0000346]; ATP binding [GO:0005524]; ATP-dependent protein binding [GO:0043008]; ATP-dependent RNA helicase activity [GO:0004004]; poly(A) RNA binding [GO:0044822]; RNA-dependent ATPase activity [GO:0008186]; U4 snRNA binding [GO:0030621]; U6 snRNA binding [GO:0017070]; cellular resp…	cellular response to DNA damage stimulus [GO:0006974]; mRNA export from nucleus [GO:0006406]; mRNA splicing; via spliceosome [GO:0000398]; negative regulation of DNA damage checkpoint [GO:2000002]; positive regulation of DNA-templated transcription; elongation [GO:0032786]; regulation of gene expression [GO:0010468]; RNA secondary structure unwinding [GO:0010501]; RNA splicing [GO:0008380]; splic…	324	Putative uncharacterized protein	15.5663	16.5709	14.8816	15.3228	16.0686	15.1022	0.9664	0.220206
F6ZV59	tr|F6ZV59|F6ZV59_MOUSE Heterogeneous nuclear ribonucleoprotein D0 (Fragment) OS=Mus musculus GN=Hnrnpd PE=1 SV=1	F6ZV59_MOUSE	Hnrnpd	extracellular exosome [GO:0070062]; nucleoplasm [GO:0005654]; ribonucleoprotein complex [GO:0030529]; nucleotide binding [GO:0000166]; poly(A) RNA binding [GO:0044822]; RNA binding [GO:0003723]; telomeric DNA binding [GO:0042162]; circadian regulation of translation [GO:0097167]; positive regulation of translation [GO:0045727]; regulation of circadian rhythm [GO:0042752]; regulation of mRNA stabi…	circadian regulation of translation [GO:0097167]; positive regulation of translation [GO:0045727]; regulation of circadian rhythm [GO:0042752]; regulation of mRNA stability [GO:0043488]	216	Heterogeneous nuclear ribonucleoprotein D0 (Fragment)	13.7879	17.13	13.5655	13.755	15.4589	13.6602	1.7987	0.394966
K3W4Q8	tr|K3W4Q8|K3W4Q8_MOUSE Basigin OS=Mus musculus GN=Bsg PE=1 SV=1	K3W4Q8_MOUSE	Bsg mCG_13385	acrosomal membrane [GO:0002080]; extracellular exosome [GO:0070062]; focal adhesion [GO:0005925]; membrane [GO:0016020]; mitochondrion [GO:0005739]; plasma membrane [GO:0005886]		218	Basigin (Basigin; isoform CRA_d)	14.3071	15.5108	13.6992	14.3177	14.9089	14.0084	0.9004	0.314692
Q564E8	tr|Q564E8|Q564E8_MOUSE 60S ribosomal protein L4 OS=Mus musculus GN=Rpl4 PE=1 SV=1	Q564E8_MOUSE	Rpl4 mCG_12784	cytosolic large ribosomal subunit [GO:0022625]; extracellular exosome [GO:0070062]; focal adhesion [GO:0005925]; membrane [GO:0016020]; nucleolus [GO:0005730]; poly(A) RNA binding [GO:0044822]; structural constituent of ribosome [GO:0003735]; cytoplasmic translation [GO:0002181]	cytoplasmic translation [GO:0002181]	419	60S ribosomal protein L4 (Ribosomal protein L4)	16.7693	18.8173	16.0672	16.4942	17.7933	16.2807	1.5125	0.285066
Q8BTU4	tr|Q8BTU4|Q8BTU4_MOUSE Putative uncharacterized protein OS=Mus musculus GN=Ssb PE=2 SV=1	Q8BTU4_MOUSE	Ssb	nucleus [GO:0005634]; ribonucleoprotein complex [GO:0030529]; nucleotide binding [GO:0000166]; poly(A) RNA binding [GO:0044822]; RNA binding [GO:0003723]; RNA processing [GO:0006396]	RNA processing [GO:0006396]	415	Putative uncharacterized protein	13.9218	16.5674	12.7677	13.3077	15.2445	13.0377	2.2068	0.243742
D3YVN7	tr|D3YVN7|D3YVN7_MOUSE Elongation factor Tu OS=Mus musculus GN=Gm9755 PE=3 SV=1	D3YVN7_MOUSE	Gm9755 mCG_1048875	mitochondrion [GO:0005739]; GTP binding [GO:0005525]; GTPase activity [GO:0003924]; translation elongation factor activity [GO:0003746]; mitochondrial translational elongation [GO:0070125]	mitochondrial translational elongation [GO:0070125]	452	Elongation factor Tu	12.1854	17.1528	11.5103	11.857	14.6691	11.6836	2.9855	0.353286
B2M1R7	tr|B2M1R7|B2M1R7_MOUSE Poly(RC) binding protein 2 OS=Mus musculus GN=Pcbp2 PE=2 SV=1	B2M1R7_MOUSE	Pcbp2	cytoplasm [GO:0005737]; extracellular exosome [GO:0070062]; focal adhesion [GO:0005925]; membrane [GO:0016020]; nucleoplasm [GO:0005654]; nucleus [GO:0005634]; enzyme binding [GO:0019899]; poly(A) RNA binding [GO:0044822]; RNA binding [GO:0003723]; ubiquitin protein ligase binding [GO:0031625]; negative regulation of defense response to virus [GO:0050687]; proteasome-mediated ubiquitin-dependent …	negative regulation of defense response to virus [GO:0050687]; proteasome-mediated ubiquitin-dependent protein catabolic process [GO:0043161]	361	Poly(RC) binding protein 2	15.6475	18.326	16.2195	16.0154	16.9867	16.1174	0.8692	0.583857
Q3TIC8	tr|Q3TIC8|Q3TIC8_MOUSE Putative uncharacterized protein OS=Mus musculus GN=Uqcrc1 PE=2 SV=1	Q3TIC8_MOUSE	Uqcrc1	mitochondrial inner membrane [GO:0005743]; mitochondrial respiratory chain complex III [GO:0005750]; mitochondrion [GO:0005739]; metalloendopeptidase activity [GO:0004222]; ubiquitin protein ligase binding [GO:0031625]; zinc ion binding [GO:0008270]; aerobic respiration [GO:0009060]; mitochondrial electron transport; ubiquinol to cytochrome c [GO:0006122]; protein processing [GO:0016485]	aerobic respiration [GO:0009060]; mitochondrial electron transport; ubiquinol to cytochrome c [GO:0006122]; protein processing [GO:0016485]	480	Putative uncharacterized protein	16.1205	17.2617	15.3279	16.0415	16.6911	15.6847	1.0063	0.273433
Q4KL81	tr|Q4KL81|Q4KL81_MOUSE Actin; cytoplasmic 2 OS=Mus musculus GN=Actg1 PE=1 SV=1	Q4KL81_MOUSE	Actg1 mCG_2117	actin cytoskeleton [GO:0015629]; blood microparticle [GO:0072562]; costamere [GO:0043034]; dense body [GO:0097433]; extracellular exosome [GO:0070062]; extracellular space [GO:0005615]; filamentous actin [GO:0031941]; focal adhesion [GO:0005925]; membrane [GO:0016020]; myofibril [GO:0030016]; nucleus [GO:0005634]; plasma membrane [GO:0005886]; ATP binding [GO:0005524]; identical protein binding […	platelet aggregation [GO:0070527]; retina homeostasis [GO:0001895]; sarcomere organization [GO:0045214]	375	Actin; cytoplasmic 2 (Actin; gamma; cytoplasmic 1) (MCG2117)	19.2705	22.7409	18.9579	19.3747	21.0056	19.1663	1.8393	0.402971
J3QM80	tr|J3QM80|J3QM80_MOUSE Heterogeneous nuclear ribonucleoprotein F (Fragment) OS=Mus musculus GN=Hnrnpf PE=1 SV=6	J3QM80_MOUSE	Hnrnpf	catalytic step 2 spliceosome [GO:0071013]; membrane [GO:0016020]; nucleotide binding [GO:0000166]; poly(A) RNA binding [GO:0044822]; single-stranded RNA binding [GO:0003727]; regulation of RNA splicing [GO:0043484]	regulation of RNA splicing [GO:0043484]	232	Heterogeneous nuclear ribonucleoprotein F (Fragment)	17.0326	17.8446	16.263	16.8165	17.4386	16.5397	0.8989	0.208847
Q52L87	tr|Q52L87|Q52L87_MOUSE Tubulin alpha-1C chain OS=Mus musculus GN=Tuba1c PE=1 SV=1	Q52L87_MOUSE	Tuba1c Tuba6	cytoplasm [GO:0005737]; microtubule [GO:0005874]; GTP binding [GO:0005525]; GTPase activity [GO:0003924]; structural constituent of cytoskeleton [GO:0005200]; microtubule-based process [GO:0007017]; protein polymerization [GO:0051258]	microtubule-based process [GO:0007017]; protein polymerization [GO:0051258]	449	Tubulin alpha-1C chain (Tubulin; alpha 1C)	23.829	23.8144	23.6449	23.6463	23.8217	23.6456	0.176	0.00172971
Q9CXK3	tr|Q9CXK3|Q9CXK3_MOUSE Putative uncharacterized protein OS=Mus musculus GN=Actc1 PE=2 SV=1	Q9CXK3_MOUSE	Actc1	actin filament [GO:0005884]; actomyosin; actin portion [GO:0042643]; blood microparticle [GO:0072562]; cell body [GO:0044297]; cytoplasm [GO:0005737]; extracellular exosome [GO:0070062]; extracellular space [GO:0005615]; filopodium [GO:0030175]; focal adhesion [GO:0005925]; I band [GO:0031674]; lamellipodium [GO:0030027]; membrane [GO:0016020]; sarcomere [GO:0030017]; ATP binding [GO:0005524]; AT…	actin filament-based movement [GO:0030048]; actin-mediated cell contraction [GO:0070252]; actin-myosin filament sliding [GO:0033275]; actomyosin structure organization [GO:0031032]; cardiac muscle tissue morphogenesis [GO:0055008]; cardiac myofibril assembly [GO:0055003]; heart contraction [GO:0060047]; mesenchyme migration [GO:0090131]; negative regulation of apoptotic process [GO:0043066]; posi…	377	Putative uncharacterized protein	14.5925	18.6618	14.7132	15.3364	16.6271	15.0248	1.6022	0.517778
Q9CT23	tr|Q9CT23|Q9CT23_MOUSE Putative uncharacterized protein (Fragment) OS=Mus musculus GN=Eif3e PE=2 SV=1	Q9CT23_MOUSE	Eif3e Eif3s6	eukaryotic translation initiation factor 3 complex [GO:0005852]; nucleus [GO:0005634]; translation initiation factor activity [GO:0003743]		422	Putative uncharacterized protein (Fragment)	14.5541	16.3514	13.429	14.4564	15.4527	13.9427	1.5099	0.282
Q5FWJ3	tr|Q5FWJ3|Q5FWJ3_MOUSE Vimentin OS=Mus musculus GN=Vim PE=1 SV=1	Q5FWJ3_MOUSE	Vim mCG_15706	cell leading edge [GO:0031252]; cell projection [GO:0042995]; cytoplasm [GO:0005737]; cytoskeleton [GO:0005856]; cytosol [GO:0005829]; extracellular exosome [GO:0070062]; focal adhesion [GO:0005925]; intermediate filament [GO:0005882]; intermediate filament cytoskeleton [GO:0045111]; neuron projection [GO:0043005]; peroxisome [GO:0005777]; plasma membrane [GO:0005886]; type III intermediate filam…	astrocyte development [GO:0014002]; Bergmann glial cell differentiation [GO:0060020]; intermediate filament-based process [GO:0045103]; intermediate filament organization [GO:0045109]; lens fiber cell development [GO:0070307]; negative regulation of neuron projection development [GO:0010977]; SMAD protein signal transduction [GO:0060395]	466	Vimentin (Vimentin; isoform CRA_b)	21.8929	20.9013	22.2477	22.1218	21.3971	22.1847	-0.7875	0.255725
Q8BTX5	tr|Q8BTX5|Q8BTX5_MOUSE Eukaryotic translation initiation factor 3 subunit H OS=Mus musculus GN=Eif3h PE=2 SV=1	Q8BTX5_MOUSE	Eif3h Eif3s3	eukaryotic 43S preinitiation complex [GO:0016282]; eukaryotic 48S preinitiation complex [GO:0033290]; eukaryotic translation initiation factor 3 complex [GO:0005852]; eukaryotic translation initiation factor 3 complex; eIF3m [GO:0071541]; extracellular exosome [GO:0070062]; membrane [GO:0016020]; poly(A) RNA binding [GO:0044822]; translation initiation factor activity [GO:0003743]; formation of t…	formation of translation preinitiation complex [GO:0001731]; translational initiation [GO:0006413]	352	Eukaryotic translation initiation factor 3 subunit H (eIF3h) (Eukaryotic translation initiation factor 3 subunit 3) (eIF-3 gamma) (eIF3 p40 subunit)	10.2747	14.1395	10.1625	9.906	12.2071	10.0342	2.1729	0.378488
Q8BVQ9	tr|Q8BVQ9|Q8BVQ9_MOUSE 26S protease regulatory subunit 7 OS=Mus musculus GN=Psmc2 PE=1 SV=1	Q8BVQ9_MOUSE	Psmc2	cytoplasm [GO:0005737]; cytosolic proteasome complex [GO:0031597]; membrane [GO:0016020]; nuclear proteasome complex [GO:0031595]; nucleus [GO:0005634]; proteasome complex [GO:0000502]; proteasome regulatory particle; base subcomplex [GO:0008540]; ATP binding [GO:0005524]; ATPase activity [GO:0016887]; proteasome-activating ATPase activity [GO:0036402]; TBP-class protein binding [GO:0017025]; ER-…	ER-associated ubiquitin-dependent protein catabolic process [GO:0030433]; osteoblast differentiation [GO:0001649]; positive regulation of proteasomal protein catabolic process [GO:1901800]; positive regulation of RNA polymerase II transcriptional preinitiation complex assembly [GO:0045899]; ubiquitin-dependent protein catabolic process [GO:0006511]	475	26S protease regulatory subunit 7	12.8021	16.7546	12.9667	12.8753	14.7783	12.921	1.8573	0.446615
Q3UB90	tr|Q3UB90|Q3UB90_MOUSE Putative uncharacterized protein OS=Mus musculus GN=Rpl3 PE=2 SV=1	Q3UB90_MOUSE	Rpl3	cytoplasm [GO:0005737]; cytosolic large ribosomal subunit [GO:0022625]; extracellular exosome [GO:0070062]; focal adhesion [GO:0005925]; nucleolus [GO:0005730]; nucleoplasm [GO:0005654]; nucleus [GO:0005634]; poly(A) RNA binding [GO:0044822]; structural constituent of ribosome [GO:0003735]; cellular response to interleukin-4 [GO:0071353]; ribosomal large subunit assembly [GO:0000027]; translation…	cellular response to interleukin-4 [GO:0071353]; ribosomal large subunit assembly [GO:0000027]; translation [GO:0006412]	403	Putative uncharacterized protein	15.6586	15.9654	15.3415	15.7296	15.812	15.5355	0.2764	0.379974
Q9QZ83	tr|Q9QZ83|Q9QZ83_MOUSE Gamma actin-like protein OS=Mus musculus GN=Actg1 PE=2 SV=1	Q9QZ83_MOUSE	Actg1 Actl	actin cytoskeleton [GO:0015629]; blood microparticle [GO:0072562]; costamere [GO:0043034]; extracellular exosome [GO:0070062]; extracellular space [GO:0005615]; filamentous actin [GO:0031941]; membrane [GO:0016020]; myofibril [GO:0030016]; nucleus [GO:0005634]; ATP binding [GO:0005524]; identical protein binding [GO:0042802]; structural constituent of cytoskeleton [GO:0005200]; ubiquitin protein …	platelet aggregation [GO:0070527]; sarcomere organization [GO:0045214]	393	Gamma actin-like protein	14.1762	17.8317	14.012	14.1338	16.0039	14.0729	1.931	0.401716
S4R2M7	tr|S4R2M7|S4R2M7_MOUSE Phosphoglycerate kinase OS=Mus musculus GN=Pgk1 PE=1 SV=1	S4R2M7_MOUSE	Pgk1	phosphoglycerate kinase activity [GO:0004618]; glycolytic process [GO:0006096]	glycolytic process [GO:0006096]	255	Phosphoglycerate kinase (EC 2.7.2.3)	14.4164	19.2532	14.6285	15.5061	16.8348	15.0673	1.7675	0.546742
Q3TKP3	tr|Q3TKP3|Q3TKP3_MOUSE Putative uncharacterized protein OS=Mus musculus GN=Atxn10 PE=2 SV=1	Q3TKP3_MOUSE	Atxn10 Sca10			475	Putative uncharacterized protein	14.8069	16.4793	14.491	14.4688	15.6431	14.4799	1.1631	0.298786
B2RSN3	tr|B2RSN3|B2RSN3_MOUSE MCG1395 OS=Mus musculus GN=Tubb2b PE=1 SV=1	B2RSN3_MOUSE	Tubb2b mCG_1395	cytoplasm [GO:0005737]; microtubule [GO:0005874]; GTP binding [GO:0005525]; GTPase activity [GO:0003924]; structural constituent of cytoskeleton [GO:0005200]; microtubule-based process [GO:0007017]; neuron migration [GO:0001764]; protein polymerization [GO:0051258]	microtubule-based process [GO:0007017]; neuron migration [GO:0001764]; protein polymerization [GO:0051258]	445	MCG1395 (Tubulin beta-2B chain) (Tubulin; beta 2B)	23.7076	23.5578	23.286	23.2484	23.6327	23.2672	0.3655	0.0418571
Q3TNH0	tr|Q3TNH0|Q3TNH0_MOUSE Putative uncharacterized protein OS=Mus musculus GN=Tmpo PE=2 SV=1	Q3TNH0_MOUSE	Tmpo	chromatin [GO:0000785]; membrane [GO:0016020]; nuclear envelope [GO:0005635]; nuclear membrane [GO:0031965]; nucleus [GO:0005634]; DNA binding [GO:0003677]; regulation of transcription; DNA-templated [GO:0006355]	regulation of transcription; DNA-templated [GO:0006355]	412	Putative uncharacterized protein	19.555	19.2641	19.4129	19.526	19.4095	19.4694	-0.0598	0.738064
Q9D6G1	tr|Q9D6G1|Q9D6G1_MOUSE Heterogeneous nuclear ribonucleoprotein A/B; isoform CRA_b OS=Mus musculus GN=Hnrnpab PE=2 SV=1	Q9D6G1_MOUSE	Hnrnpab Hnrpab mCG_6983	nucleoplasm [GO:0005654]; ribonucleoprotein complex [GO:0030529]; viral nucleocapsid [GO:0019013]; nucleotide binding [GO:0000166]; poly(A) RNA binding [GO:0044822]; RNA binding [GO:0003723]; negative regulation of transcription from RNA polymerase II promoter [GO:0000122]	negative regulation of transcription from RNA polymerase II promoter [GO:0000122]	276	Heterogeneous nuclear ribonucleoprotein A/B; isoform CRA_b	11.694	16.8942	12.6469	13.2505	14.2941	12.9487	1.3453	0.658415
Q3U7F3	tr|Q3U7F3|Q3U7F3_MOUSE Putative uncharacterized protein OS=Mus musculus GN=Hnrnpa1 PE=2 SV=1	Q3U7F3_MOUSE	Hnrnpa1 Hnrpa1	nucleoplasm [GO:0005654]; nucleus [GO:0005634]; ribonucleoprotein complex [GO:0030529]; nucleic acid binding [GO:0003676]; nucleotide binding [GO:0000166]; alternative mRNA splicing; via spliceosome [GO:0000380]; RNA splicing [GO:0008380]	alternative mRNA splicing; via spliceosome [GO:0000380]; RNA splicing [GO:0008380]	320	Putative uncharacterized protein	13.5465	15.4786	12.1223	11.914	14.5125	12.0181	2.4943	0.12411
Q71LX8	tr|Q71LX8|Q71LX8_MOUSE Heat shock protein 84b OS=Mus musculus GN=Hsp90ab1 PE=1 SV=1	Q71LX8_MOUSE	Hsp90ab1 Hsp84b Hspcb mCG_18238	apical plasma membrane [GO:0016324]; basolateral plasma membrane [GO:0016323]; brush border membrane [GO:0031526]; cell surface [GO:0009986]; COP9 signalosome [GO:0008180]; cytoplasm [GO:0005737]; cytosol [GO:0005829]; extracellular exosome [GO:0070062]; inclusion body [GO:0016234]; intracellular [GO:0005622]; membrane [GO:0016020]; mitochondrion [GO:0005739]; ATP binding [GO:0005524]; CTP bindin…	cellular response to interleukin-4 [GO:0071353]; cellular response to organic cyclic compound [GO:0071407]; fibril organization [GO:0097435]; negative regulation of neuron apoptotic process [GO:0043524]; negative regulation of proteasomal ubiquitin-dependent protein catabolic process [GO:0032435]; placenta development [GO:0001890]; positive regulation of cell size [GO:0045793]; positive regulatio…	724	Heat shock protein 84b (Heat shock protein 90 alpha (Cytosolic); class B member 1) (Heat shock protein HSP 90-beta) (MCG18238)	15.5187	15.233	15.5223	15.2908	15.3758	15.4065	-0.0306	0.882745
D3Z6F5	tr|D3Z6F5|D3Z6F5_MOUSE ATP synthase subunit alpha OS=Mus musculus GN=Atp5a1 PE=1 SV=1	D3Z6F5_MOUSE	Atp5a1 mCG_18273	extracellular exosome [GO:0070062]; membrane [GO:0016020]; mitochondrial inner membrane [GO:0005743]; mitochondrial proton-transporting ATP synthase complex [GO:0005753]; mitochondrion [GO:0005739]; plasma membrane [GO:0005886]; proton-transporting ATP synthase complex; catalytic core F(1) [GO:0045261]; ATP binding [GO:0005524]; MHC class I protein binding [GO:0042288]; poly(A) RNA binding [GO:00…	ATP hydrolysis coupled proton transport [GO:0015991]; ATP synthesis coupled proton transport [GO:0015986]; lipid metabolic process [GO:0006629]; negative regulation of endothelial cell proliferation [GO:0001937]	503	ATP synthase subunit alpha	22.0655	22.0322	21.7973	22.0049	22.0488	21.9011	0.1477	0.295096
Q4FZK2	tr|Q4FZK2|Q4FZK2_MOUSE Elongation factor 1-gamma OS=Mus musculus GN=Eef1g PE=1 SV=1	Q4FZK2_MOUSE	Eef1g mCG_17832	cytoplasm [GO:0005737]; endoplasmic reticulum [GO:0005783]; extracellular exosome [GO:0070062]; membrane [GO:0016020]; nucleus [GO:0005634]; glutathione transferase activity [GO:0004364]; translation elongation factor activity [GO:0003746]; glutathione metabolic process [GO:0006749]; response to virus [GO:0009615]; translational elongation [GO:0006414]	glutathione metabolic process [GO:0006749]; response to virus [GO:0009615]; translational elongation [GO:0006414]	437	Elongation factor 1-gamma (Eukaryotic translation elongation factor 1 gamma) (MCG17832; isoform CRA_b)	16.4766	18.434	15.4659	16.3437	17.4553	15.9047	1.5506	0.28519
Q5FWB7	tr|Q5FWB7|Q5FWB7_MOUSE Fructose-bisphosphate aldolase OS=Mus musculus GN=Aldoa PE=1 SV=1	Q5FWB7_MOUSE	Aldoa mCG_22383	fructose-bisphosphate aldolase activity [GO:0004332]; glycolytic process [GO:0006096]	glycolytic process [GO:0006096]	364	Fructose-bisphosphate aldolase (EC 4.1.2.13)	13.0678	19.198	14.1402	13.8928	16.1329	14.0165	2.1163	0.561545
Q80ZV2	tr|Q80ZV2|Q80ZV2_MOUSE Tubb5 protein (Fragment) OS=Mus musculus GN=Tubb5 PE=2 SV=1	Q80ZV2_MOUSE	Tubb5	cell body [GO:0044297]; cytoplasmic ribonucleoprotein granule [GO:0036464]; extracellular exosome [GO:0070062]; microtubule [GO:0005874]; nuclear envelope lumen [GO:0005641]; nucleus [GO:0005634]; GTP binding [GO:0005525]; GTPase activity [GO:0003924]; MHC class I protein binding [GO:0042288]; structural constituent of cytoskeleton [GO:0005200]; ubiquitin protein ligase binding [GO:0031625]; cell…	cellular process [GO:0009987]; microtubule-based process [GO:0007017]; protein polymerization [GO:0051258]; spindle assembly [GO:0051225]	186	Tubb5 protein (Fragment)	19.2476	19.8277	19.1282	19.4546	19.5376	19.2914	0.2462	0.53642
Q8BTS0	tr|Q8BTS0|Q8BTS0_MOUSE DEAD (Asp-Glu-Ala-Asp) box polypeptide 5 OS=Mus musculus GN=Ddx5 PE=1 SV=1	Q8BTS0_MOUSE	Ddx5 mCG_2872	catalytic step 2 spliceosome [GO:0071013]; extracellular exosome [GO:0070062]; membrane [GO:0016020]; nucleolus [GO:0005730]; nucleoplasm [GO:0005654]; nucleus [GO:0005634]; ribonucleoprotein complex [GO:0030529]; androgen receptor binding [GO:0050681]; ATP binding [GO:0005524]; ATP-dependent RNA helicase activity [GO:0004004]; estrogen receptor binding [GO:0030331]; poly(A) RNA binding [GO:00448…	circadian rhythm [GO:0007623]; intrinsic apoptotic signaling pathway by p53 class mediator [GO:0072332]; in utero embryonic development [GO:0001701]; mRNA transcription [GO:0009299]; negative regulation of transcription from RNA polymerase II promoter [GO:0000122]; positive regulation of DNA damage response; signal transduction by p53 class mediator [GO:0043517]; positive regulation of intracellu…	615	DEAD (Asp-Glu-Ala-Asp) box polypeptide 5 (MCG2872; isoform CRA_a) (Probable ATP-dependent RNA helicase DDX5)	17.0109	14.1793	14.4575	14.8437	15.5951	14.6506	0.9444	0.576574
Q542X7	tr|Q542X7|Q542X7_MOUSE Chaperonin subunit 2 (Beta); isoform CRA_a OS=Mus musculus GN=Cct2 PE=1 SV=1	Q542X7_MOUSE	Cct2 mCG_17329	cell body [GO:0044297]; chaperonin-containing T-complex [GO:0005832]; cytoplasm [GO:0005737]; extracellular exosome [GO:0070062]; microtubule [GO:0005874]; zona pellucida receptor complex [GO:0002199]; ATP binding [GO:0005524]; ubiquitin protein ligase binding [GO:0031625]; binding of sperm to zona pellucida [GO:0007339]; chaperone-mediated protein complex assembly [GO:0051131]; protein folding […	binding of sperm to zona pellucida [GO:0007339]; chaperone-mediated protein complex assembly [GO:0051131]; protein folding [GO:0006457]; toxin transport [GO:1901998]	535	Chaperonin subunit 2 (Beta); isoform CRA_a (T-complex protein 1 subunit beta)	21.4856	21.1468	21.2364	21.3121	21.3162	21.2742	0.0419	0.831549
Q6P6I7	tr|Q6P6I7|Q6P6I7_MOUSE Hnrpa3 protein OS=Mus musculus GN=Hnrnpa3 PE=2 SV=1	Q6P6I7_MOUSE	Hnrnpa3 Hnrpa3	nucleic acid binding [GO:0003676]; nucleotide binding [GO:0000166]		318	Hnrpa3 protein	10.9523	17.0768	12.6618	9.5545	14.0145	11.1081	2.9063	0.486453
Q569X4	tr|Q569X4|Q569X4_MOUSE Proteasome (Prosome; macropain) 26S subunit; ATPase; 4 OS=Mus musculus GN=Psmc4 PE=2 SV=1	Q569X4_MOUSE	Psmc4	cytoplasm [GO:0005737]; cytosolic proteasome complex [GO:0031597]; membrane [GO:0016020]; nuclear proteasome complex [GO:0031595]; nucleoplasm [GO:0005654]; nucleus [GO:0005634]; proteasome complex [GO:0000502]; proteasome regulatory particle; base subcomplex [GO:0008540]; ATP binding [GO:0005524]; proteasome-activating ATPase activity [GO:0036402]; TBP-class protein binding [GO:0017025]; blastoc…	blastocyst development [GO:0001824]; ER-associated ubiquitin-dependent protein catabolic process [GO:0030433]; positive regulation of proteasomal protein catabolic process [GO:1901800]; positive regulation of RNA polymerase II transcriptional preinitiation complex assembly [GO:0045899]	418	Proteasome (Prosome; macropain) 26S subunit; ATPase; 4	13.9947	16.5817	12.7918	13.8018	15.2882	13.2968	1.9914	0.287968
Q3UC72	tr|Q3UC72|Q3UC72_MOUSE Putative uncharacterized protein (Fragment) OS=Mus musculus GN=Gdi2 PE=2 SV=1	Q3UC72_MOUSE	Gdi2	Rab GDP-dissociation inhibitor activity [GO:0005093]; protein transport [GO:0015031]	protein transport [GO:0015031]	509	Putative uncharacterized protein (Fragment)	17.7113	18.549	18.265	17.7927	18.1301	18.0288	0.1012	0.852656
E9PY26	tr|E9PY26|E9PY26_MOUSE Bleomycin hydrolase (Fragment) OS=Mus musculus GN=Blmh PE=1 SV=1	E9PY26_MOUSE	Blmh	cytoplasm [GO:0005737]; extracellular exosome [GO:0070062]; nucleoplasm [GO:0005654]; nucleus [GO:0005634]; cysteine-type endopeptidase activity [GO:0004197]; peptidase activity [GO:0008233]; response to drug [GO:0042493]; response to toxic substance [GO:0009636]	response to drug [GO:0042493]; response to toxic substance [GO:0009636]	179	Bleomycin hydrolase (Fragment)	14.2634	16.272	13.1851	14.4165	15.2677	13.8008	1.4668	0.339154
Q3TGA3	tr|Q3TGA3|Q3TGA3_MOUSE Putative uncharacterized protein (Fragment) OS=Mus musculus GN=Afp PE=2 SV=1	Q3TGA3_MOUSE	Afp	cytoplasm [GO:0005737]; extracellular space [GO:0005615]; ovulation from ovarian follicle [GO:0001542]; progesterone metabolic process [GO:0042448]; sexual reproduction [GO:0019953]; SMAD protein signal transduction [GO:0060395]; transport [GO:0006810]	ovulation from ovarian follicle [GO:0001542]; progesterone metabolic process [GO:0042448]; sexual reproduction [GO:0019953]; SMAD protein signal transduction [GO:0060395]; transport [GO:0006810]	578	Putative uncharacterized protein (Fragment)	16.8845	16.8432	17.0923	17.3767	16.8638	17.2345	-0.3706	0.123139
D2KHZ9	tr|D2KHZ9|D2KHZ9_MOUSE Glyceraldehyde-3-phosphate dehydrogenase OS=Mus musculus GN=GAPDH PE=1 SV=1	D2KHZ9_MOUSE	GAPDH Gapdh mCG_134295	glyceraldehyde-3-phosphate dehydrogenase (NAD) (phosphorylating) activity [GO:0004365]; NAD binding [GO:0051287]; NADP binding [GO:0050661]; glucose metabolic process [GO:0006006]; glycolytic process [GO:0006096]	glucose metabolic process [GO:0006006]; glycolytic process [GO:0006096]	333	Glyceraldehyde-3-phosphate dehydrogenase (EC 1.2.1.12)	15.859	17.1659	16.3191	16.1983	16.5124	16.2586	0.2537	0.73626
A5JUZ1	tr|A5JUZ1|A5JUZ1_MOUSE Ubiqutin subunit 1 (Fragment) OS=Mus musculus GN=Ubc PE=2 SV=1	A5JUZ1_MOUSE	Ubc EG216818	extracellular exosome [GO:0070062]; extracellular space [GO:0005615]; nucleus [GO:0005634]; poly(A) RNA binding [GO:0044822]; protease binding [GO:0002020]; ubiquitin homeostasis [GO:0010992]	ubiquitin homeostasis [GO:0010992]	76	Ubiqutin subunit 1 (Fragment)	15.7487	15.6527	15.8749	16.0432	15.7007	15.959	-0.2583	0.11654
Q504P4	tr|Q504P4|Q504P4_MOUSE Heat shock cognate 71 kDa protein OS=Mus musculus GN=Hspa8 PE=1 SV=1	Q504P4_MOUSE	Hspa8	blood microparticle [GO:0072562]; cytosol [GO:0005829]; extracellular exosome [GO:0070062]; extracellular space [GO:0005615]; focal adhesion [GO:0005925]; intracellular [GO:0005622]; membrane [GO:0016020]; nucleus [GO:0005634]; Prp19 complex [GO:0000974]; ribonucleoprotein complex [GO:0030529]; ATP binding [GO:0005524]; ATPase activity [GO:0016887]; ATPase activity; coupled [GO:0042623]; C3HC4-ty…	ATP metabolic process [GO:0046034]; chaperone mediated protein folding requiring cofactor [GO:0051085]; clathrin coat disassembly [GO:0072318]; negative regulation of fibril organization [GO:1902904]; negative regulation of transcription; DNA-templated [GO:0045892]; positive regulation of mRNA splicing; via spliceosome [GO:0048026]; protein folding [GO:0006457]; protein refolding [GO:0042026]; re…	627	Heat shock cognate 71 kDa protein (Hspa8 protein)	15.3881	15.1936	15.1974	15.22	15.2908	15.2087	0.0821	0.489733
Q5FW91	tr|Q5FW91|Q5FW91_MOUSE MCG129425 OS=Mus musculus GN=Tuba3a PE=1 SV=1	Q5FW91_MOUSE	Tuba3a Tuba3b mCG_129425 mCG_13302	cytoplasm [GO:0005737]; microtubule [GO:0005874]; GTP binding [GO:0005525]; GTPase activity [GO:0003924]; structural constituent of cytoskeleton [GO:0005200]; microtubule-based process [GO:0007017]; protein polymerization [GO:0051258]	microtubule-based process [GO:0007017]; protein polymerization [GO:0051258]	450	MCG129425 (MCG13302; isoform CRA_a) (Tubulin alpha-3 chain) (Tubulin; alpha 3A)	18.223	18.6993	18.3143	18.095	18.4611	18.2046	0.2564	0.43108
Q3T9S3	tr|Q3T9S3|Q3T9S3_MOUSE SET translocation OS=Mus musculus GN=Set PE=2 SV=1	Q3T9S3_MOUSE	Set	cytoplasm [GO:0005737]; endoplasmic reticulum [GO:0005783]; nucleus [GO:0005634]; perinuclear region of cytoplasm [GO:0048471]; protein complex [GO:0043234]; negative regulation of neuron apoptotic process [GO:0043524]; negative regulation of transcription; DNA-templated [GO:0045892]; nucleosome assembly [GO:0006334]	negative regulation of neuron apoptotic process [GO:0043524]; negative regulation of transcription; DNA-templated [GO:0045892]; nucleosome assembly [GO:0006334]	289	SET translocation		14.6285	10.9944	11.6357	14.6285	11.315	3.3135	0.105724
Q3KQQ1	tr|Q3KQQ1|Q3KQQ1_MOUSE Nsfl1c protein (Fragment) OS=Mus musculus GN=Nsfl1c PE=2 SV=1	Q3KQQ1_MOUSE	Nsfl1c	cytoplasm [GO:0005737]; cytosol [GO:0005829]; intermediate filament cytoskeleton [GO:0045111]; nucleoplasm [GO:0005654]; nucleus [GO:0005634]; plasma membrane [GO:0005886]; protein phosphatase type 1 regulator activity [GO:0008599]; ubiquitin binding [GO:0043130]; autophagosome assembly [GO:0000045]; Golgi organization [GO:0007030]; membrane fusion [GO:0061025]; nuclear envelope reassembly [GO:00…	autophagosome assembly [GO:0000045]; Golgi organization [GO:0007030]; membrane fusion [GO:0061025]; nuclear envelope reassembly [GO:0031468]; proteasome-mediated ubiquitin-dependent protein catabolic process [GO:0043161]; regulation of catalytic activity [GO:0050790]	369	Nsfl1c protein (Fragment)		14.533	12.365	11.6083	14.533	11.9866	2.5464	0.160359
Q8C6E3	tr|Q8C6E3|Q8C6E3_MOUSE Catalase OS=Mus musculus GN=Cat PE=2 SV=1	Q8C6E3_MOUSE	Cat	extracellular exosome [GO:0070062]; focal adhesion [GO:0005925]; intracellular membrane-bounded organelle [GO:0043231]; membrane [GO:0016020]; mitochondrion [GO:0005739]; peroxisomal membrane [GO:0005778]; peroxisome [GO:0005777]; aminoacylase activity [GO:0004046]; antioxidant activity [GO:0016209]; catalase activity [GO:0004096]; enzyme binding [GO:0019899]; heme binding [GO:0020037]; metal ion…	aerobic respiration [GO:0009060]; cholesterol metabolic process [GO:0008203]; hemoglobin metabolic process [GO:0020027]; hydrogen peroxide catabolic process [GO:0042744]; negative regulation of apoptotic process [GO:0043066]; negative regulation of NF-kappaB transcription factor activity [GO:0032088]; osteoblast differentiation [GO:0001649]; positive regulation of NF-kappaB transcription factor a…	527	Catalase (EC 1.11.1.6)	15.7062	15.2314	18.4185	17.778	15.4688	18.0982	-2.6293	0.0222218
Q3UMM1	tr|Q3UMM1|Q3UMM1_MOUSE Tubulin beta-6 chain OS=Mus musculus GN=Tubb6 PE=1 SV=1	Q3UMM1_MOUSE	Tubb6 mCG_10510	cytoplasm [GO:0005737]; extracellular exosome [GO:0070062]; microtubule [GO:0005874]; nucleus [GO:0005634]; GTP binding [GO:0005525]; GTPase activity [GO:0003924]; structural constituent of cytoskeleton [GO:0005200]; microtubule-based process [GO:0007017]; protein polymerization [GO:0051258]	microtubule-based process [GO:0007017]; protein polymerization [GO:0051258]	447	Tubulin beta-6 chain (Tubulin; beta 6)	19.5086	19.1148	19.2531	19.2037	19.3117	19.2284	0.0832	0.71545
Q3U6P5	tr|Q3U6P5|Q3U6P5_MOUSE Putative uncharacterized protein OS=Mus musculus GN=Hnrnpc PE=2 SV=1	Q3U6P5_MOUSE	Hnrnpc Hnrpc	nucleic acid binding [GO:0003676]; nucleotide binding [GO:0000166]		334	Putative uncharacterized protein		16.4068	12.2685	11.9767	16.4068	12.1225	4.2843	0.0375079
Q3UJK2	tr|Q3UJK2|Q3UJK2_MOUSE Putative uncharacterized protein OS=Mus musculus GN=Serbp1 PE=2 SV=1	Q3UJK2_MOUSE	Serbp1			392	Putative uncharacterized protein	20.1977	19.2212	19.4832	17.87	19.7094	18.6766	1.0327	0.38763
Q3U0U5	tr|Q3U0U5|Q3U0U5_MOUSE Adenylyl cyclase-associated protein OS=Mus musculus GN=Cap1 PE=2 SV=1	Q3U0U5_MOUSE	Cap1 mCG_5545	cortical actin cytoskeleton [GO:0030864]; cytoplasm [GO:0005737]; extracellular exosome [GO:0070062]; focal adhesion [GO:0005925]; actin cytoskeleton organization [GO:0030036]; ameboidal-type cell migration [GO:0001667]; cell morphogenesis [GO:0000902]; receptor-mediated endocytosis [GO:0006898]	actin cytoskeleton organization [GO:0030036]; ameboidal-type cell migration [GO:0001667]; cell morphogenesis [GO:0000902]; receptor-mediated endocytosis [GO:0006898]	474	Adenylyl cyclase-associated protein	18.6508	19.7886	18.8745	18.7533	19.2197	18.8139	0.4057	0.551681
Q3UDR2	tr|Q3UDR2|Q3UDR2_MOUSE Protein disulfide-isomerase (Fragment) OS=Mus musculus GN=P4hb PE=2 SV=1	Q3UDR2_MOUSE	P4hb	endoplasmic reticulum [GO:0005783]; endoplasmic reticulum-Golgi intermediate compartment [GO:0005793]; external side of plasma membrane [GO:0009897]; extracellular exosome [GO:0070062]; focal adhesion [GO:0005925]; procollagen-proline 4-dioxygenase complex [GO:0016222]; poly(A) RNA binding [GO:0044822]; protein disulfide isomerase activity [GO:0003756]; cell redox homeostasis [GO:0045454]; cellul…	cell redox homeostasis [GO:0045454]; cellular response to hypoxia [GO:0071456]; peptidyl-proline hydroxylation to 4-hydroxy-L-proline [GO:0018401]; positive regulation of viral entry into host cell [GO:0046598]; protein folding [GO:0006457]; regulation of oxidative stress-induced intrinsic apoptotic signaling pathway [GO:1902175]; response to endoplasmic reticulum stress [GO:0034976]	505	Protein disulfide-isomerase (EC 5.3.4.1) (Fragment)	19.8243	17.8391	20.5208	19.3813	18.8316	19.951	-1.1193	0.4312
A2AFJ1	tr|A2AFJ1|A2AFJ1_MOUSE Histone-binding protein RBBP7 OS=Mus musculus GN=Rbbp7 PE=1 SV=1	A2AFJ1_MOUSE	Rbbp7	ESC/E(Z) complex [GO:0035098]; nucleus [GO:0005634]; NuRD complex [GO:0016581]; RNA binding [GO:0003723]; cellular heat acclimation [GO:0070370]; chromatin remodeling [GO:0006338]; negative regulation of cell growth [GO:0030308]; negative regulation of transcription from RNA polymerase II promoter [GO:0000122]; negative regulation of transcription; DNA-templated [GO:0045892]	cellular heat acclimation [GO:0070370]; chromatin remodeling [GO:0006338]; negative regulation of cell growth [GO:0030308]; negative regulation of transcription; DNA-templated [GO:0045892]; negative regulation of transcription from RNA polymerase II promoter [GO:0000122]	416	Histone-binding protein RBBP7	17.9527	18.3925	17.6928	17.6342	18.1726	17.6635	0.5091	0.148672
Q3V199	tr|Q3V199|Q3V199_MOUSE Putative uncharacterized protein (Fragment) OS=Mus musculus GN=Bzw2 PE=2 SV=1	Q3V199_MOUSE	Bzw2	membrane [GO:0016020]		374	Putative uncharacterized protein (Fragment)		14.9849	11.7242	13.2833	14.9849	12.5037	2.4811	0.317274
Q99L15	tr|Q99L15|Q99L15_MOUSE Acot1 protein (Fragment) OS=Mus musculus GN=Acot1 PE=2 SV=1	Q99L15_MOUSE	Acot1 Cte1	mitochondrion [GO:0005739]; thiolester hydrolase activity [GO:0016790]; acyl-CoA metabolic process [GO:0006637]	acyl-CoA metabolic process [GO:0006637]	420	Acot1 protein (Fragment)	12.888	13.8821		13.3646	13.385	13.3646	0.0204	0.984881
Q505L1	tr|Q505L1|Q505L1_MOUSE Actin-like 6A; isoform CRA_a OS=Mus musculus GN=Actl6a PE=1 SV=1	Q505L1_MOUSE	Actl6a mCG_124456	BAF-type complex [GO:0090544]; Ino80 complex [GO:0031011]; npBAF complex [GO:0071564]; NuA4 histone acetyltransferase complex [GO:0035267]; nuclear chromatin [GO:0000790]; nucleus [GO:0005634]; plasma membrane [GO:0005886]; protein complex [GO:0043234]; SWI/SNF complex [GO:0016514]; chromatin binding [GO:0003682]; RNA polymerase II core promoter proximal region sequence-specific DNA binding [GO:0…	ATP-dependent chromatin remodeling [GO:0043044]; chromatin remodeling [GO:0006338]; histone H2A acetylation [GO:0043968]; histone H4 acetylation [GO:0043967]; neural retina development [GO:0003407]; positive regulation of protein targeting to mitochondrion [GO:1903955]; regulation of mitophagy [GO:1903146]; spinal cord development [GO:0021510]	429	Actin-like 6A; isoform CRA_a (Actin-like protein 6A) (Actl6a protein)	13.6854	14.9149	12.7468		14.3001	12.7468	1.5533	0.382551
Q14AQ1	tr|Q14AQ1|Q14AQ1_MOUSE 26S protease regulatory subunit 10B OS=Mus musculus GN=Psmc6 PE=1 SV=1	Q14AQ1_MOUSE	Psmc6 mCG_2025	cytosolic proteasome complex [GO:0031597]; inclusion body [GO:0016234]; nuclear proteasome complex [GO:0031595]; proteasome regulatory particle; base subcomplex [GO:0008540]; ATP binding [GO:0005524]; proteasome-activating ATPase activity [GO:0036402]; TBP-class protein binding [GO:0017025]; ER-associated ubiquitin-dependent protein catabolic process [GO:0030433]; positive regulation of inclusion…	ER-associated ubiquitin-dependent protein catabolic process [GO:0030433]; positive regulation of inclusion body assembly [GO:0090261]; positive regulation of proteasomal protein catabolic process [GO:1901800]; positive regulation of RNA polymerase II transcriptional preinitiation complex assembly [GO:0045899]	389	26S protease regulatory subunit 10B (Proteasome (Prosome; macropain) 26S subunit; ATPase; 6) (Proteasome (Prosome; macropain) 26S subunit; ATPase; 6; isoform CRA_b)	15.1039	17.2662	11.6297		16.185	11.6297	4.5552	0.248295
Q3UDD3	tr|Q3UDD3|Q3UDD3_MOUSE Polymerase delta-interacting protein 3 OS=Mus musculus GN=Poldip3 PE=1 SV=1	Q3UDD3_MOUSE	Poldip3	intracellular membrane-bounded organelle [GO:0043231]; nuclear speck [GO:0016607]; nucleoplasm [GO:0005654]; nucleotide binding [GO:0000166]; poly(A) RNA binding [GO:0044822]; poly(A) mRNA export from nucleus [GO:0016973]; positive regulation of translation [GO:0045727]	poly(A) mRNA export from nucleus [GO:0016973]; positive regulation of translation [GO:0045727]	391	Polymerase delta-interacting protein 3	15.1233	15.4252	14.5023	14.7715	15.2742	14.6369	0.6372	0.0876559
Q3UL22	tr|Q3UL22|Q3UL22_MOUSE Chaperonin subunit 8 (Theta); isoform CRA_a OS=Mus musculus GN=Cct8 PE=1 SV=1	Q3UL22_MOUSE	Cct8 mCG_129996	aggresome [GO:0016235]; cell body [GO:0044297]; centrosome [GO:0005813]; chaperonin-containing T-complex [GO:0005832]; cytoplasm [GO:0005737]; cytosol [GO:0005829]; extracellular exosome [GO:0070062]; intermediate filament cytoskeleton [GO:0045111]; microtubule [GO:0005874]; zona pellucida receptor complex [GO:0002199]; ATP binding [GO:0005524]; binding of sperm to zona pellucida [GO:0007339]; po…	binding of sperm to zona pellucida [GO:0007339]; pore complex assembly [GO:0046931]; protein folding [GO:0006457]; toxin transport [GO:1901998]	548	Chaperonin subunit 8 (Theta); isoform CRA_a (T-complex protein 1 subunit theta)	16.6801	14.2625	19.3576	18.068	15.4713	18.7128	-3.2415	0.141645
Q3TG75	tr|Q3TG75|Q3TG75_MOUSE Ornithine aminotransferase; isoform CRA_b OS=Mus musculus GN=Oat PE=1 SV=1	Q3TG75_MOUSE	Oat mCG_22155	mitochondrion [GO:0005739]; identical protein binding [GO:0042802]; ornithine-oxo-acid transaminase activity [GO:0004587]; pyridoxal phosphate binding [GO:0030170]; arginine catabolic process to glutamate [GO:0019544]; arginine catabolic process to proline via ornithine [GO:0010121]; protein hexamerization [GO:0034214]	arginine catabolic process to glutamate [GO:0019544]; arginine catabolic process to proline via ornithine [GO:0010121]; protein hexamerization [GO:0034214]	439	Ornithine aminotransferase; isoform CRA_b (Ornithine aminotransferase; mitochondrial)	12.1792	14.8855		12.0971	13.5323	12.0971	1.4352	0.650195
A0A0A6YWA9	tr|A0A0A6YWA9|A0A0A6YWA9_MOUSE Guanine nucleotide-binding protein G(i) subunit alpha-2 (Fragment) OS=Mus musculus GN=Gnai2 PE=1 SV=1	A0A0A6YWA9_MOUSE	Gnai2	centrosome [GO:0005813]; cytoplasm [GO:0005737]; extracellular exosome [GO:0070062]; extracellular vesicle [GO:1903561]; heterotrimeric G-protein complex [GO:0005834]; membrane [GO:0016020]; midbody [GO:0030496]; nucleoplasm [GO:0005654]; plasma membrane [GO:0005886]; G-protein beta/gamma-subunit complex binding [GO:0031683]; G-protein coupled receptor binding [GO:0001664]; GTP binding [GO:000552…	adenosine receptor signaling pathway [GO:0001973]; adenylate cyclase-inhibiting G-protein coupled receptor signaling pathway [GO:0007193]; cell division [GO:0051301]; cell proliferation [GO:0008283]; gamma-aminobutyric acid signaling pathway [GO:0007214]; G-protein coupled acetylcholine receptor signaling pathway [GO:0007213]	160	Guanine nucleotide-binding protein G(i) subunit alpha-2 (Fragment)	11.7527	13.2523	11.3363	12.0506	12.5025	11.6934	0.809	0.432727
Q8C153	tr|Q8C153|Q8C153_MOUSE Putative uncharacterized protein OS=Mus musculus GN=Eef2 PE=2 SV=1	Q8C153_MOUSE	Eef2	aggresome [GO:0016235]; cytoplasm [GO:0005737]; extracellular exosome [GO:0070062]; membrane [GO:0016020]; plasma membrane [GO:0005886]; polysome [GO:0005844]; ribonucleoprotein complex [GO:0030529]; GTP binding [GO:0005525]; GTPase activity [GO:0003924]; poly(A) RNA binding [GO:0044822]; protein kinase binding [GO:0019901]; translation elongation factor activity [GO:0003746]; hematopoietic proge…	hematopoietic progenitor cell differentiation [GO:0002244]; positive regulation of translation [GO:0045727]; translational elongation [GO:0006414]	858	Putative uncharacterized protein	14.1588	14.4733	15.0046	14.9815	14.316	14.993	-0.6769	0.0501937
A7MCU9	tr|A7MCU9|A7MCU9_MOUSE Pyruvate kinase OS=Mus musculus GN=Pklr PE=2 SV=1	A7MCU9_MOUSE	Pklr	extracellular exosome [GO:0070062]; kinase activity [GO:0016301]; magnesium ion binding [GO:0000287]; potassium ion binding [GO:0030955]; pyruvate kinase activity [GO:0004743]; response to other organism [GO:0051707]	response to other organism [GO:0051707]	570	Pyruvate kinase (EC 2.7.1.40)	15.4762	14.8749	16.8998	16.3459	15.1755	16.6228	-1.4473	0.0713389
Q3UCH0	tr|Q3UCH0|Q3UCH0_MOUSE 60S ribosomal protein L6 OS=Mus musculus GN=Rpl6 PE=1 SV=1	Q3UCH0_MOUSE	Rpl6 mCG_16023	cytoplasm [GO:0005737]; cytoplasmic ribonucleoprotein granule [GO:0036464]; cytosolic large ribosomal subunit [GO:0022625]; focal adhesion [GO:0005925]; membrane [GO:0016020]; nucleolus [GO:0005730]; nucleus [GO:0005634]; poly(A) RNA binding [GO:0044822]; structural constituent of ribosome [GO:0003735]; cytoplasmic translation [GO:0002181]; ribosomal large subunit assembly [GO:0000027]	cytoplasmic translation [GO:0002181]; ribosomal large subunit assembly [GO:0000027]	296	60S ribosomal protein L6	13.6765	14.1508	13.1077	13.447	13.9136	13.2773	0.6363	0.160814
E9Q035	tr|E9Q035|E9Q035_MOUSE Protein Gm20425 OS=Mus musculus GN=Gm20425 PE=4 SV=1	E9Q035_MOUSE	Gm20425	extracellular region [GO:0005576]; intracellular [GO:0005622]; GTP binding [GO:0005525]; small GTPase mediated signal transduction [GO:0007264]	small GTPase mediated signal transduction [GO:0007264]	978	Protein Gm20425	14.6502	14.9756	14.5951	15.0587	14.8129	14.8269	-0.014	0.965066
Q5HZJ8	tr|Q5HZJ8|Q5HZJ8_MOUSE Isocitrate dehydrogenase [NADP] OS=Mus musculus GN=Idh1 PE=2 SV=1	Q5HZJ8_MOUSE	Idh1	cytoplasm [GO:0005737]; cytosol [GO:0005829]; extracellular exosome [GO:0070062]; mitochondrion [GO:0005739]; peroxisome [GO:0005777]; isocitrate dehydrogenase (NADP) activity [GO:0004450]; magnesium ion binding [GO:0000287]; NAD binding [GO:0051287]; protein homodimerization activity [GO:0042803]; receptor binding [GO:0005102]; 2-oxoglutarate metabolic process [GO:0006103]; glutathione metabolic…	2-oxoglutarate metabolic process [GO:0006103]; glutathione metabolic process [GO:0006749]; isocitrate metabolic process [GO:0006102]; regulation of phospholipid biosynthetic process [GO:0071071]; regulation of phospholipid catabolic process [GO:0060696]; response to oxidative stress [GO:0006979]; tricarboxylic acid cycle [GO:0006099]	414	Isocitrate dehydrogenase [NADP] (EC 1.1.1.42)	12.0178	16.0049	11.9529		14.0113	11.9529	2.0584	0.657765
A2AFK7	tr|A2AFK7|A2AFK7_MOUSE Eukaryotic initiation factor 4A-III (Fragment) OS=Mus musculus GN=Eif4a3 PE=1 SV=1	A2AFK7_MOUSE	Eif4a3	ATP binding [GO:0005524]; helicase activity [GO:0004386]; nucleic acid binding [GO:0003676]		299	Eukaryotic initiation factor 4A-III (Fragment)	12.0842	13.8224	12.0874		12.9532	12.0874	0.8658	0.667683
Q3UZJ4	tr|Q3UZJ4|Q3UZJ4_MOUSE Putative uncharacterized protein OS=Mus musculus GN=Ppp2r5e PE=2 SV=1	Q3UZJ4_MOUSE	Ppp2r5e	cytoplasm [GO:0005737]; protein phosphatase type 2A complex [GO:0000159]; protein phosphatase type 2A regulator activity [GO:0008601]; signal transduction [GO:0007165]	signal transduction [GO:0007165]	433	Putative uncharacterized protein	15.6557	15.8112	15.2351	16.1865	15.7334	15.7108	0.0225	0.966791
Q3UB60	tr|Q3UB60|Q3UB60_MOUSE Putative uncharacterized protein OS=Mus musculus GN=Ppid PE=2 SV=1	Q3UB60_MOUSE	Ppid	cytoplasm [GO:0005737]; nucleolus [GO:0005730]; nucleus [GO:0005634]; FK506 binding [GO:0005528]; heat shock protein binding [GO:0031072]; Hsp90 protein binding [GO:0051879]; peptidyl-prolyl cis-trans isomerase activity [GO:0003755]; transcription factor binding [GO:0008134]; cellular response to UV-A [GO:0071492]; chaperone-mediated protein folding [GO:0061077]; lipid particle organization [GO:0…	cellular response to UV-A [GO:0071492]; chaperone-mediated protein folding [GO:0061077]; lipid particle organization [GO:0034389]; negative regulation of transcription from RNA polymerase II promoter [GO:0000122]; positive regulation of apoptotic process [GO:0043065]; positive regulation of protein secretion [GO:0050714]; positive regulation of viral genome replication [GO:0045070]; protein compl…	370	Putative uncharacterized protein		16.1544	11.4909	12.3627	16.1544	11.9268	4.2275	0.112507
A2A6U3	tr|A2A6U3|A2A6U3_MOUSE Septin-9 OS=Mus musculus GN=Sept9 PE=1 SV=1	A2A6U3_MOUSE	Sept9	actin cytoskeleton [GO:0015629]; microtubule [GO:0005874]; perinuclear region of cytoplasm [GO:0048471]; stress fiber [GO:0001725]; GTP binding [GO:0005525]; protein heterooligomerization [GO:0051291]	protein heterooligomerization [GO:0051291]	565	Septin-9	11.6138	14.7904	12.3102		13.2021	12.3102	0.8918	0.80041
Q544B1	tr|Q544B1|Q544B1_MOUSE Aldehyde dehydrogenase 2; mitochondrial; isoform CRA_b OS=Mus musculus GN=Aldh2 PE=1 SV=1	Q544B1_MOUSE	Aldh2 mCG_16016	extracellular exosome [GO:0070062]; mitochondrion [GO:0005739]; aldehyde dehydrogenase (NAD) activity [GO:0004029]; NADH binding [GO:0070404]; cellular response to fatty acid [GO:0071398]; cellular response to hormone stimulus [GO:0032870]; liver development [GO:0001889]; negative regulation of apoptotic process [GO:0043066]; response to estradiol [GO:0032355]; response to hyperoxia [GO:0055093];…	cellular response to fatty acid [GO:0071398]; cellular response to hormone stimulus [GO:0032870]; liver development [GO:0001889]; negative regulation of apoptotic process [GO:0043066]; response to estradiol [GO:0032355]; response to hyperoxia [GO:0055093]; response to lipopolysaccharide [GO:0032496]; response to nicotine [GO:0035094]; response to progesterone [GO:0032570]; response to testosteron…	519	Aldehyde dehydrogenase 2; mitochondrial; isoform CRA_b (Aldehyde dehydrogenase; mitochondrial)	19.8085	18.6731	19.4256	18.5762	19.2408	19.0009	0.2398	0.767302
Q99J57	tr|Q99J57|Q99J57_MOUSE S-adenosylmethionine synthase OS=Mus musculus GN=Mat2a PE=1 SV=1	Q99J57_MOUSE	Mat2a	cytosol [GO:0005829]; methionine adenosyltransferase complex [GO:0048269]; ATP binding [GO:0005524]; metal ion binding [GO:0046872]; methionine adenosyltransferase activity [GO:0004478]; one-carbon metabolic process [GO:0006730]; S-adenosylmethionine biosynthetic process [GO:0006556]	one-carbon metabolic process [GO:0006730]; S-adenosylmethionine biosynthetic process [GO:0006556]	395	S-adenosylmethionine synthase (EC 2.5.1.6)	12.5279	15.5455		14.5953	14.0367	14.5953	-0.5586	0.865939
Q564F4	tr|Q564F4|Q564F4_MOUSE T-complex protein 1 subunit delta OS=Mus musculus GN=Cct4 PE=1 SV=1	Q564F4_MOUSE	Cct4 mCG_8764	cell body [GO:0044297]; centrosome [GO:0005813]; chaperonin-containing T-complex [GO:0005832]; cytoplasm [GO:0005737]; extracellular exosome [GO:0070062]; microtubule [GO:0005874]; nucleoplasm [GO:0005654]; zona pellucida receptor complex [GO:0002199]; ATP binding [GO:0005524]; poly(A) RNA binding [GO:0044822]; binding of sperm to zona pellucida [GO:0007339]; protein folding [GO:0006457]; toxin t…	binding of sperm to zona pellucida [GO:0007339]; protein folding [GO:0006457]; toxin transport [GO:1901998]	539	T-complex protein 1 subunit delta	20.1483	19.017	20.5925	20.3454	19.5826	20.4689	-0.8863	0.26548
Q5NTY0	tr|Q5NTY0|Q5NTY0_MOUSE DnaJ (Hsp40) homolog; subfamily A; member 1 OS=Mus musculus GN=Dnaja1 PE=1 SV=1	Q5NTY0_MOUSE	Dnaja1 mCG_9817	cytosol [GO:0005829]; extracellular exosome [GO:0070062]; membrane [GO:0016020]; ubiquitin ligase complex [GO:0000151]; ATP binding [GO:0005524]; C3HC4-type RING finger domain binding [GO:0055131]; chaperone binding [GO:0051087]; G-protein coupled receptor binding [GO:0001664]; Hsp70 protein binding [GO:0030544]; low-density lipoprotein particle receptor binding [GO:0050750]; metal ion binding [G…	androgen receptor signaling pathway [GO:0030521]; DNA damage response; detection of DNA damage [GO:0042769]; negative regulation of apoptotic process [GO:0043066]; negative regulation of JUN kinase activity [GO:0043508]; negative regulation of protein ubiquitination [GO:0031397]; positive regulation of apoptotic process [GO:0043065]; protein localization to mitochondrion [GO:0070585]; protein ref…	397	DnaJ (Hsp40) homolog; subfamily A; member 1 (DnaJ homolog subfamily A member 1) (MCG9817; isoform CRA_a)	13.5211	15.1638		13.3467	14.3424	13.3467	0.9956	0.611225
Q99KA2	tr|Q99KA2|Q99KA2_MOUSE Tuba1b protein (Fragment) OS=Mus musculus GN=Tuba1b PE=2 SV=1	Q99KA2_MOUSE	Tuba1b	cytoplasmic microtubule [GO:0005881]; extracellular exosome [GO:0070062]; microtubule [GO:0005874]; double-stranded RNA binding [GO:0003725]; GTP binding [GO:0005525]; GTPase activity [GO:0003924]; structural constituent of cytoskeleton [GO:0005200]; ubiquitin protein ligase binding [GO:0031625]; cellular response to interleukin-4 [GO:0071353]; microtubule-based process [GO:0007017]; protein poly…	cellular response to interleukin-4 [GO:0071353]; microtubule-based process [GO:0007017]; protein polymerization [GO:0051258]	347	Tuba1b protein (Fragment)	19.4962	19.5876	19.2051	18.9968	19.5418	19.1009	0.4408	0.0605495
Q8R3C7	tr|Q8R3C7|Q8R3C7_MOUSE DEAD (Asp-Glu-Ala-Asp) box polypeptide 19b OS=Mus musculus GN=Ddx19b PE=1 SV=1	Q8R3C7_MOUSE	Ddx19b mCG_133615	extracellular exosome [GO:0070062]; membrane [GO:0016020]; nuclear envelope [GO:0005635]; ATP binding [GO:0005524]; ATP-dependent RNA helicase activity [GO:0004004]; nucleic acid binding [GO:0003676]; mRNA export from nucleus [GO:0006406]; RNA secondary structure unwinding [GO:0010501]	mRNA export from nucleus [GO:0006406]; RNA secondary structure unwinding [GO:0010501]	479	DEAD (Asp-Glu-Ala-Asp) box polypeptide 19b (MCG133615; isoform CRA_a) (Protein Ddx19b)	16.2582	14.7928	16.1718	16.306	15.5255	16.2389	-0.7134	0.434529
Q3ULF7	tr|Q3ULF7|Q3ULF7_MOUSE Actin-related protein 3 OS=Mus musculus GN=Actr3 PE=1 SV=1	Q3ULF7_MOUSE	Actr3 mCG_1196	Arp2/3 protein complex [GO:0005885]; cell-cell junction [GO:0005911]; extracellular exosome [GO:0070062]; focal adhesion [GO:0005925]; lamellipodium [GO:0030027]; membrane [GO:0016020]; structural constituent of cytoskeleton [GO:0005200]; Arp2/3 complex-mediated actin nucleation [GO:0034314]; asymmetric cell division [GO:0008356]; cilium morphogenesis [GO:0060271]; establishment or maintenance of…	Arp2/3 complex-mediated actin nucleation [GO:0034314]; asymmetric cell division [GO:0008356]; cilium morphogenesis [GO:0060271]; establishment or maintenance of cell polarity [GO:0007163]; meiotic cell cycle [GO:0051321]; meiotic chromosome movement towards spindle pole [GO:0016344]; meiotic cytokinesis [GO:0033206]; spindle localization [GO:0051653]	418	Actin-related protein 3 (Actr3 protein) (MCG1196)	14.2165	16.0396		14.074	15.128	14.074	1.054	0.625252
Q3UPA1	tr|Q3UPA1|Q3UPA1_MOUSE Guanine nucleotide binding protein; alpha 11 OS=Mus musculus GN=Gna11 PE=1 SV=1	Q3UPA1_MOUSE	Gna11 mCG_12089	extracellular exosome [GO:0070062]; heterotrimeric G-protein complex [GO:0005834]; lysosomal membrane [GO:0005765]; G-protein beta/gamma-subunit complex binding [GO:0031683]; GTP binding [GO:0005525]; GTPase activity [GO:0003924]; signal transducer activity [GO:0004871]; type 2A serotonin receptor binding [GO:0031826]; action potential [GO:0001508]; adenylate cyclase-modulating G-protein coupled …	action potential [GO:0001508]; adenylate cyclase-modulating G-protein coupled receptor signaling pathway [GO:0007188]; cellular response to pH [GO:0071467]; developmental pigmentation [GO:0048066]; G-protein coupled receptor signaling pathway [GO:0007186]; heart development [GO:0007507]; phospholipase C-activating dopamine receptor signaling pathway [GO:0060158]; regulation of melanocyte differen…	359	Guanine nucleotide binding protein; alpha 11 (Guanine nucleotide-binding protein subunit alpha-11)	10.6739	13.514		10.9353	12.0939	10.9353	1.1585	0.719735
Q3UK65	tr|Q3UK65|Q3UK65_MOUSE Putative uncharacterized protein OS=Mus musculus GN=Cops2 PE=2 SV=1	Q3UK65_MOUSE	Cops2	COP9 signalosome [GO:0008180]; nucleus [GO:0005634]; transcription corepressor activity [GO:0003714]; cell proliferation [GO:0008283]; negative regulation of transcription; DNA-templated [GO:0045892]; skeletal muscle cell differentiation [GO:0035914]	cell proliferation [GO:0008283]; negative regulation of transcription; DNA-templated [GO:0045892]; skeletal muscle cell differentiation [GO:0035914]	443	Putative uncharacterized protein	14.8945	16.1509	14.0561	14.5244	15.5227	14.2902	1.2325	0.2074
B2RT97	tr|B2RT97|B2RT97_MOUSE 26S proteasome non-ATPase regulatory subunit 13 OS=Mus musculus GN=Psmd13 PE=1 SV=1	B2RT97_MOUSE	Psmd13 mCG_22589	cytosol [GO:0005829]; extracellular exosome [GO:0070062]; membrane [GO:0016020]; nucleus [GO:0005634]; proteasome complex [GO:0000502]; proteasome regulatory particle [GO:0005838]; proteasome regulatory particle; lid subcomplex [GO:0008541]; endopeptidase activity [GO:0004175]; structural molecule activity [GO:0005198]; meiosis I [GO:0007127]; proteasome assembly [GO:0043248]; ubiquitin-dependent…	meiosis I [GO:0007127]; proteasome assembly [GO:0043248]; ubiquitin-dependent protein catabolic process [GO:0006511]	376	26S proteasome non-ATPase regulatory subunit 13 (Proteasome (Prosome; macropain) 26S subunit; non-ATPase; 13)	10.9186	15.6323	10.3827		13.2754	10.3827	2.8926	0.607528
A0A0G2JDU7	tr|A0A0G2JDU7|A0A0G2JDU7_MOUSE Fascin OS=Mus musculus GN=Fscn1 PE=1 SV=1	A0A0G2JDU7_MOUSE	Fscn1	actin cytoskeleton [GO:0015629]; cell projection membrane [GO:0031253]; cell-cell junction [GO:0005911]; cytoplasm [GO:0005737]; cytoskeleton [GO:0005856]; extracellular exosome [GO:0070062]; filopodium [GO:0030175]; invadopodium [GO:0071437]; microspike [GO:0044393]; microvillus [GO:0005902]; podosome [GO:0002102]; ruffle [GO:0001726]; stress fiber [GO:0001725]; actin binding [GO:0003779]; actin…	actin cytoskeleton organization [GO:0030036]; actin filament bundle assembly [GO:0051017]; cell-cell junction assembly [GO:0007043]; cell migration [GO:0016477]; cell motility [GO:0048870]; establishment of apical/basal cell polarity [GO:0035089]; microspike assembly [GO:0030035]; positive regulation of extracellular matrix disassembly [GO:0090091]; positive regulation of filopodium assembly [GO:…	332	Fascin	19.1135	18.9349	18.5959	16.9486	19.0242	17.7722	1.2519	0.269864
Q91V28	tr|Q91V28|Q91V28_MOUSE 6-phosphogluconate dehydrogenase; decarboxylating OS=Mus musculus GN=Pgd PE=2 SV=1	Q91V28_MOUSE	Pgd	extracellular exosome [GO:0070062]; nucleus [GO:0005634]; NADP binding [GO:0050661]; phosphogluconate dehydrogenase (decarboxylating) activity [GO:0004616]; oxidation-reduction process [GO:0055114]; pentose biosynthetic process [GO:0019322]; pentose-phosphate shunt; oxidative branch [GO:0009051]	oxidation-reduction process [GO:0055114]; pentose biosynthetic process [GO:0019322]; pentose-phosphate shunt; oxidative branch [GO:0009051]	483	6-phosphogluconate dehydrogenase; decarboxylating (EC 1.1.1.44)	12.6639	15.933		13.1231	14.2984	13.1231	1.1753	0.74949
Q9CYA9	tr|Q9CYA9|Q9CYA9_MOUSE Putative uncharacterized protein OS=Mus musculus GN=Ubfd1 PE=2 SV=1	Q9CYA9_MOUSE	Ubfd1 D7Wsu128e	poly(A) RNA binding [GO:0044822]		201	Putative uncharacterized protein	14.0799	13.6096		14.1792	13.8447	14.1792	-0.3345	0.562319
Q9DCR1	tr|Q9DCR1|Q9DCR1_MOUSE Putative uncharacterized protein (Fragment) OS=Mus musculus GN=Tubb4b PE=2 SV=2	Q9DCR1_MOUSE	Tubb4b Tubb2c Tubb2c1	extracellular exosome [GO:0070062]; extracellular vesicle [GO:1903561]; microtubule [GO:0005874]; nucleus [GO:0005634]; double-stranded RNA binding [GO:0003725]; GTP binding [GO:0005525]; GTPase activity [GO:0003924]; structural constituent of cytoskeleton [GO:0005200]; microtubule-based process [GO:0007017]; protein polymerization [GO:0051258]	microtubule-based process [GO:0007017]; protein polymerization [GO:0051258]	299	Putative uncharacterized protein (Fragment)	20.1652	20.2455	20.2635	20.4849	20.2053	20.3742	-0.1688	0.288024
Q99K20	tr|Q99K20|Q99K20_MOUSE L-lactate dehydrogenase (Fragment) OS=Mus musculus GN=Ldha PE=2 SV=1	Q99K20_MOUSE	Ldha Ldh1	cytosol [GO:0005829]; extracellular exosome [GO:0070062]; membrane [GO:0016020]; mitochondrion [GO:0005739]; nucleus [GO:0005634]; sperm fibrous sheath [GO:0035686]; L-lactate dehydrogenase activity [GO:0004459]; lactate dehydrogenase activity [GO:0004457]; cellular response to extracellular stimulus [GO:0031668]; glucose catabolic process to lactate via pyruvate [GO:0019661]; lactate biosyntheti…	cellular response to extracellular stimulus [GO:0031668]; glucose catabolic process to lactate via pyruvate [GO:0019661]; lactate biosynthetic process from pyruvate [GO:0019244]	315	L-lactate dehydrogenase (EC 1.1.1.27) (Fragment)	13.6262	14.0688	13.4211		13.8475	13.4211	0.4264	0.466147
Q3TJH1	tr|Q3TJH1|Q3TJH1_MOUSE Putative uncharacterized protein OS=Mus musculus GN=Gnai3 PE=2 SV=1	Q3TJH1_MOUSE	Gnai3	centrosome [GO:0005813]; cytoplasm [GO:0005737]; extracellular exosome [GO:0070062]; Golgi apparatus [GO:0005794]; heterotrimeric G-protein complex [GO:0005834]; lysosomal membrane [GO:0005765]; membrane [GO:0016020]; midbody [GO:0030496]; plasma membrane [GO:0005886]; G-protein beta/gamma-subunit complex binding [GO:0031683]; G-protein coupled serotonin receptor binding [GO:0031821]; GTP binding…	adenylate cyclase-modulating G-protein coupled receptor signaling pathway [GO:0007188]; cell division [GO:0051301]; G-protein coupled receptor signaling pathway [GO:0007186]	354	Putative uncharacterized protein	13.0977	14.9624		13.2332	14.03	13.2332	0.7967	0.708181
Q3U1C2	tr|Q3U1C2|Q3U1C2_MOUSE MCG130614 OS=Mus musculus GN=Ruvbl1 PE=1 SV=1	Q3U1C2_MOUSE	Ruvbl1 mCG_130614	cytoplasm [GO:0005737]; extracellular exosome [GO:0070062]; Golgi apparatus [GO:0005794]; Ino80 complex [GO:0031011]; intracellular membrane-bounded organelle [GO:0043231]; MLL1 complex [GO:0071339]; NuA4 histone acetyltransferase complex [GO:0035267]; nucleoplasm [GO:0005654]; nucleus [GO:0005634]; ribonucleoprotein complex [GO:0030529]; Swr1 complex [GO:0000812]; ATP binding [GO:0005524]; ATP-d…	DNA duplex unwinding [GO:0032508]; histone H2A acetylation [GO:0043968]; histone H4 acetylation [GO:0043967]; positive regulation of protein targeting to mitochondrion [GO:1903955]; regulation of mitophagy [GO:1903146]	456	MCG130614 (RuvB-like 1)	18.934	18.8658	18.732	18.5522	18.8999	18.6421	0.2577	0.115496
A0A0J9YTY0	tr|A0A0J9YTY0|A0A0J9YTY0_MOUSE Septin-11 OS=Mus musculus GN=Sept11 PE=1 SV=1	A0A0J9YTY0_MOUSE	Sept11			425	Septin-11	19.4332	19.3361	19.1489	19.3492	19.3846	19.249	0.1356	0.347304
Q3UXP2	tr|Q3UXP2|Q3UXP2_MOUSE Putative uncharacterized protein OS=Mus musculus GN=Ruvbl2 PE=2 SV=1	Q3UXP2_MOUSE	Ruvbl2	cytoplasm [GO:0005737]; extracellular exosome [GO:0070062]; Ino80 complex [GO:0031011]; intracellular [GO:0005622]; MLL1 complex [GO:0071339]; NuA4 histone acetyltransferase complex [GO:0035267]; nuclear euchromatin [GO:0005719]; nucleoplasm [GO:0005654]; nucleus [GO:0005634]; ribonucleoprotein complex [GO:0030529]; Swr1 complex [GO:0000812]; ATP binding [GO:0005524]; ATP-dependent 5'-3' DNA heli…	cellular response to estradiol stimulus [GO:0071392]; cellular response to UV [GO:0034644]; chromatin remodeling [GO:0006338]; DNA duplex unwinding [GO:0032508]; DNA repair [GO:0006281]; establishment of protein localization to chromatin [GO:0071169]; histone H2A acetylation [GO:0043968]; histone H4 acetylation [GO:0043967]; negative regulation of estrogen receptor binding [GO:0071899]; positive …	463	Putative uncharacterized protein	18.9012	19.1728	17.3225	17.47	19.037	17.3962	1.6407	0.00875447
A2AFI3	tr|A2AFI3|A2AFI3_MOUSE RNA binding motif protein; X chromosome; isoform CRA_b OS=Mus musculus GN=Rbmx PE=1 SV=1	A2AFI3_MOUSE	Rbmx mCG_17339	catalytic step 2 spliceosome [GO:0071013]; extracellular exosome [GO:0070062]; extracellular space [GO:0005615]; membrane [GO:0016020]; nuclear euchromatin [GO:0005719]; nucleus [GO:0005634]; supraspliceosomal complex [GO:0044530]; chromatin binding [GO:0003682]; core promoter binding [GO:0001047]; mRNA binding [GO:0003729]; nucleotide binding [GO:0000166]; poly(A) RNA binding [GO:0044822]; RNA b…	cellular response to interleukin-1 [GO:0071347]; membrane protein ectodomain proteolysis [GO:0006509]; osteoblast differentiation [GO:0001649]; positive regulation of transcription from RNA polymerase II promoter [GO:0045944]; regulation of alternative mRNA splicing; via spliceosome [GO:0000381]; transcription from RNA polymerase II promoter [GO:0006366]	301	RNA binding motif protein; X chromosome; isoform CRA_b (RNA-binding motif protein; X chromosome)		15.0536		11.4811	15.0536	11.4811	3.5725	1
Q3U8F5	tr|Q3U8F5|Q3U8F5_MOUSE Putative uncharacterized protein OS=Mus musculus GN=Psmd12 PE=2 SV=1	Q3U8F5_MOUSE	Psmd12	cytoplasm [GO:0005737]; extracellular exosome [GO:0070062]; membrane [GO:0016020]; nuclear proteasome complex [GO:0031595]; proteasome complex [GO:0000502]; proteasome regulatory particle [GO:0005838]; proteasome regulatory particle; lid subcomplex [GO:0008541]; proteasome-mediated ubiquitin-dependent protein catabolic process [GO:0043161]	proteasome-mediated ubiquitin-dependent protein catabolic process [GO:0043161]	456	Putative uncharacterized protein	18.5036	18.6807	18.0685	18.3743	18.5921	18.2214	0.3706	0.170759
F8WJK8	tr|F8WJK8|F8WJK8_MOUSE Hsc70-interacting protein OS=Mus musculus GN=St13 PE=1 SV=1	F8WJK8_MOUSE	St13	cytoplasm [GO:0005737]; extracellular exosome [GO:0070062]		362	Hsc70-interacting protein	16.725	17.6824	16.9626	17.0542	17.2037	17.0084	0.1952	0.723982
Q3U4W4	tr|Q3U4W4|Q3U4W4_MOUSE Putative uncharacterized protein (Fragment) OS=Mus musculus GN=Dek PE=2 SV=1	Q3U4W4_MOUSE	Dek	contractile fiber [GO:0043292]; nucleus [GO:0005634]; histone binding [GO:0042393]; poly(A) RNA binding [GO:0044822]; regulation of double-strand break repair [GO:2000779]; regulation of double-strand break repair via nonhomologous end joining [GO:2001032]	regulation of double-strand break repair [GO:2000779]; regulation of double-strand break repair via nonhomologous end joining [GO:2001032]	202	Putative uncharacterized protein (Fragment)	17.2246	17.0388	16.9874	17.0139	17.1317	17.0006	0.1311	0.297357
Q3UAF7	tr|Q3UAF7|Q3UAF7_MOUSE Putative uncharacterized protein OS=Mus musculus GN=Actb PE=2 SV=1	Q3UAF7_MOUSE	Actb	blood microparticle [GO:0072562]; cortical cytoskeleton [GO:0030863]; cytoplasmic ribonucleoprotein granule [GO:0036464]; cytosol [GO:0005829]; dense body [GO:0097433]; extracellular exosome [GO:0070062]; extracellular space [GO:0005615]; focal adhesion [GO:0005925]; membrane [GO:0016020]; MLL5-L complex [GO:0070688]; NuA4 histone acetyltransferase complex [GO:0035267]; nuclear chromatin [GO:0000…	ATP-dependent chromatin remodeling [GO:0043044]; platelet aggregation [GO:0070527]	375	Putative uncharacterized protein		16.4313	12.8306		16.4313	12.8306	3.6007	1
Q3THH1	tr|Q3THH1|Q3THH1_MOUSE Putative uncharacterized protein OS=Mus musculus GN=Pdia6 PE=2 SV=1	Q3THH1_MOUSE	Pdia6	endoplasmic reticulum-Golgi intermediate compartment [GO:0005793]; extracellular exosome [GO:0070062]; protein disulfide isomerase activity [GO:0003756]; cell redox homeostasis [GO:0045454]; protein folding [GO:0006457]; response to endoplasmic reticulum stress [GO:0034976]	cell redox homeostasis [GO:0045454]; protein folding [GO:0006457]; response to endoplasmic reticulum stress [GO:0034976]	445	Putative uncharacterized protein	19.1692	19.6327	18.6334	18.981	19.4009	18.8072	0.5936	0.176908
A0A0A6YVU8	tr|A0A0A6YVU8|A0A0A6YVU8_MOUSE MCG119397 OS=Mus musculus GN=Gm9774 PE=4 SV=1	A0A0A6YVU8_MOUSE	Gm9774 mCG_119397	cytoplasm [GO:0005737]; nucleus [GO:0005634]		407	MCG119397 (Protein Gm9774)	11.1362	11.5884			11.3623		11.3623	1
F6S2D5	tr|F6S2D5|F6S2D5_MOUSE Peptidyl-prolyl cis-trans isomerase (Fragment) OS=Mus musculus GN=Fkbp4 PE=1 SV=6	F6S2D5_MOUSE	Fkbp4	cytoplasm [GO:0005737]; endoplasmic reticulum membrane [GO:0005789]; extracellular exosome [GO:0070062]; nucleoplasm [GO:0005654]; nucleus [GO:0005634]; ATP binding [GO:0005524]; FK506 binding [GO:0005528]; glucocorticoid receptor binding [GO:0035259]; GTP binding [GO:0005525]; heat shock protein binding [GO:0031072]; peptidyl-prolyl cis-trans isomerase activity [GO:0003755]; phosphoprotein bindi…	androgen receptor signaling pathway [GO:0030521]; chaperone-mediated protein folding [GO:0061077]; embryo implantation [GO:0007566]; male sex differentiation [GO:0046661]; prostate gland development [GO:0030850]; protein complex localization [GO:0031503]; protein peptidyl-prolyl isomerization [GO:0000413]; reproductive structure development [GO:0048608]; steroid hormone receptor complex assembly …	297	Peptidyl-prolyl cis-trans isomerase (Fragment)	19.5008	18.738	19.613	19.5779	19.1194	19.5954	-0.476	0.338674
Q3URM4	tr|Q3URM4|Q3URM4_MOUSE Putative uncharacterized protein OS=Mus musculus GN=Erp44 PE=2 SV=1	Q3URM4_MOUSE	Erp44 Txndc4	cell surface [GO:0009986]; endoplasmic reticulum lumen [GO:0005788]; endoplasmic reticulum membrane [GO:0005789]; endoplasmic reticulum-Golgi intermediate compartment [GO:0005793]; extracellular exosome [GO:0070062]; protein disulfide isomerase activity [GO:0003756]; cell redox homeostasis [GO:0045454]; glycoprotein metabolic process [GO:0009100]; protein folding [GO:0006457]; response to endopla…	cell redox homeostasis [GO:0045454]; glycoprotein metabolic process [GO:0009100]; protein folding [GO:0006457]; response to endoplasmic reticulum stress [GO:0034976]; response to unfolded protein [GO:0006986]	406	Putative uncharacterized protein		14.7095		13.4058	14.7095	13.4058	1.3037	1
Q3UWP8	tr|Q3UWP8|Q3UWP8_MOUSE Putative uncharacterized protein (Fragment) OS=Mus musculus GN=Calr PE=2 SV=1	Q3UWP8_MOUSE	Calr	cytoplasm [GO:0005737]; cytosol [GO:0005829]; endoplasmic reticulum [GO:0005783]; endoplasmic reticulum lumen [GO:0005788]; external side of plasma membrane [GO:0009897]; extracellular exosome [GO:0070062]; extracellular space [GO:0005615]; focal adhesion [GO:0005925]; membrane [GO:0016020]; nucleus [GO:0005634]; perinuclear region of cytoplasm [GO:0048471]; androgen receptor binding [GO:0050681]…	cell cycle arrest [GO:0007050]; cellular senescence [GO:0090398]; cortical actin cytoskeleton organization [GO:0030866]; negative regulation of intracellular steroid hormone receptor signaling pathway [GO:0033144]; negative regulation of neuron differentiation [GO:0045665]; negative regulation of retinoic acid receptor signaling pathway [GO:0048387]; negative regulation of transcription; DNA-temp…	368	Putative uncharacterized protein (Fragment)	19.415	18.4628	19.884	19.7424	18.9389	19.8132	-0.8742	0.210954
Q3UIJ2	tr|Q3UIJ2|Q3UIJ2_MOUSE Putative uncharacterized protein OS=Mus musculus GN=Eif2s3x PE=2 SV=1	Q3UIJ2_MOUSE	Eif2s3x	cytoplasm [GO:0005737]; extracellular exosome [GO:0070062]; intracellular [GO:0005622]; GTP binding [GO:0005525]; GTPase activity [GO:0003924]; translation factor activity; RNA binding [GO:0008135]; translation initiation factor activity [GO:0003743]; formation of translation preinitiation complex [GO:0001731]; translational initiation [GO:0006413]	formation of translation preinitiation complex [GO:0001731]; translational initiation [GO:0006413]	472	Putative uncharacterized protein	19.2469	18.3515	18.9426	18.9125	18.7992	18.9275	-0.1282	0.80143
Q3UFJ3	tr|Q3UFJ3|Q3UFJ3_MOUSE Pyruvate dehydrogenase E1 component subunit alpha OS=Mus musculus GN=Pdha1 PE=1 SV=1	Q3UFJ3_MOUSE	Pdha1 mCG_14551	mitochondrion [GO:0005739]; nucleus [GO:0005634]; pyruvate dehydrogenase complex [GO:0045254]; pyruvate dehydrogenase (acetyl-transferring) activity [GO:0004739]; pyruvate dehydrogenase (NAD) activity [GO:0034604]; pyruvate dehydrogenase activity [GO:0004738]; acetyl-CoA biosynthetic process from pyruvate [GO:0006086]; glycolytic process [GO:0006096]; mitochondrial acetyl-CoA biosynthetic process…	acetyl-CoA biosynthetic process from pyruvate [GO:0006086]; glycolytic process [GO:0006096]; mitochondrial acetyl-CoA biosynthetic process from pyruvate [GO:0061732]; tricarboxylic acid cycle [GO:0006099]	390	Pyruvate dehydrogenase E1 component subunit alpha (EC 1.2.4.1)	14.168	15.1415			14.6547		14.6547	1
A0A0A6YXX6	tr|A0A0A6YXX6|A0A0A6YXX6_MOUSE Serine/arginine-rich-splicing factor 6 OS=Mus musculus GN=Srsf6 PE=1 SV=1	A0A0A6YXX6_MOUSE	Srsf6	nuclear speck [GO:0016607]; nucleoplasm [GO:0005654]; nucleotide binding [GO:0000166]; poly(A) RNA binding [GO:0044822]; pre-mRNA binding [GO:0036002]; RNA binding [GO:0003723]; alternative mRNA splicing; via spliceosome [GO:0000380]; mRNA splice site selection [GO:0006376]; negative regulation of cell death [GO:0060548]; negative regulation of keratinocyte differentiation [GO:0045617]; negative …	alternative mRNA splicing; via spliceosome [GO:0000380]; mRNA splice site selection [GO:0006376]; negative regulation of cell death [GO:0060548]; negative regulation of keratinocyte differentiation [GO:0045617]; negative regulation of mRNA splicing; via spliceosome [GO:0048025]; positive regulation of epithelial cell proliferation involved in lung morphogenesis [GO:0060501]; regulation of alterna…	135	Serine/arginine-rich-splicing factor 6	15.5733	15.3985	16.0704	15.7102	15.4859	15.8903	-0.4043	0.180794
E9PXX7	tr|E9PXX7|E9PXX7_MOUSE Thioredoxin domain-containing protein 5 OS=Mus musculus GN=Txndc5 PE=1 SV=1	E9PXX7_MOUSE	Txndc5	cell [GO:0005623]; extracellular exosome [GO:0070062]; protein disulfide isomerase activity [GO:0003756]; apoptotic cell clearance [GO:0043277]; cell redox homeostasis [GO:0045454]; protein folding [GO:0006457]; response to endoplasmic reticulum stress [GO:0034976]	apoptotic cell clearance [GO:0043277]; cell redox homeostasis [GO:0045454]; protein folding [GO:0006457]; response to endoplasmic reticulum stress [GO:0034976]	344	Thioredoxin domain-containing protein 5		14.6515	12.3802		14.6515	12.3802	2.2713	1
Q8BPK2	tr|Q8BPK2|Q8BPK2_MOUSE Protein Zcchc3 OS=Mus musculus GN=Zcchc3 PE=1 SV=1	Q8BPK2_MOUSE	Zcchc3	poly(A) RNA binding [GO:0044822]; zinc ion binding [GO:0008270]		400	Protein Zcchc3 (Zinc finger; CCHC domain containing 3)		13.0708		11.1909	13.0708	11.1908	1.88	1
A2RSB1	tr|A2RSB1|A2RSB1_MOUSE Nucleosome assembly protein 1-like 4 OS=Mus musculus GN=Nap1l4 PE=1 SV=1	A2RSB1_MOUSE	Nap1l4 mCG_129001	dendrite [GO:0030425]; neuronal cell body [GO:0043025]; nucleus [GO:0005634]; poly(A) RNA binding [GO:0044822]; nucleosome assembly [GO:0006334]	nucleosome assembly [GO:0006334]	375	Nucleosome assembly protein 1-like 4 (Nucleosome assembly protein 1-like 4; isoform CRA_a)	16.8362	16.1007	17.9354	16.767	16.4684	17.3512	-0.8827	0.329305
Q3UM23	tr|Q3UM23|Q3UM23_MOUSE Putative uncharacterized protein OS=Mus musculus GN=Rnh1 PE=2 SV=1	Q3UM23_MOUSE	Rnh1	angiogenin-PRI complex [GO:0032311]; cytoplasm [GO:0005737]; extracellular exosome [GO:0070062]; ribonuclease inhibitor activity [GO:0008428]; negative regulation of catalytic activity [GO:0043086]; regulation of angiogenesis [GO:0045765]	negative regulation of catalytic activity [GO:0043086]; regulation of angiogenesis [GO:0045765]	456	Putative uncharacterized protein		15.9955	12.1702		15.9955	12.1702	3.8253	1
Q3TN07	tr|Q3TN07|Q3TN07_MOUSE Vacuolar protein sorting 4b (Yeast) OS=Mus musculus GN=Vps4b PE=1 SV=1	Q3TN07_MOUSE	Vps4b mCG_8991	centrosome [GO:0005813]; cytoplasm [GO:0005737]; cytosol [GO:0005829]; endosome [GO:0005768]; endosome membrane [GO:0010008]; extracellular exosome [GO:0070062]; Flemming body [GO:0090543]; nucleus [GO:0005634]; spindle pole [GO:0000922]; ATP binding [GO:0005524]; ATPase activity [GO:0016887]; ATPase activity; coupled [GO:0042623]; identical protein binding [GO:0042802]; protein C-terminus bindin…	cell separation after cytokinesis [GO:0000920]; cholesterol transport [GO:0030301]; endosomal transport [GO:0016197]; endosome organization [GO:0007032]; endosome to lysosome transport via multivesicular body sorting pathway [GO:0032510]; mitotic metaphase plate congression [GO:0007080]; negative regulation of cell death [GO:0060548]; negative regulation of exosomal secretion [GO:1903542]; nucleu…	444	Vacuolar protein sorting 4b (Yeast) (Vacuolar protein sorting-associated protein 4B)	16.9252	15.5515	16.7786	16.6158	16.2383	16.6972	-0.4588	0.575307
Q3U4S9	tr|Q3U4S9|Q3U4S9_MOUSE Putative uncharacterized protein OS=Mus musculus GN=Arcn1 PE=2 SV=1	Q3U4S9_MOUSE	Arcn1	COPI-coated vesicle [GO:0030137]; cytoplasm [GO:0005737]; endoplasmic reticulum [GO:0005783]; Golgi apparatus [GO:0005794]; intracellular membrane-bounded organelle [GO:0043231]; membrane [GO:0016020]; poly(A) RNA binding [GO:0044822]; adult locomotory behavior [GO:0008344]; cerebellar Purkinje cell layer maturation [GO:0021691]; Golgi vesicle transport [GO:0048193]; pigmentation [GO:0043473]; pr…	adult locomotory behavior [GO:0008344]; cerebellar Purkinje cell layer maturation [GO:0021691]; Golgi vesicle transport [GO:0048193]; pigmentation [GO:0043473]; protein transport [GO:0015031]	511	Putative uncharacterized protein	11.1846	11.1694	14.6802	13.6516	11.177	14.1659	-2.9889	0.0283608
A2ATU9	tr|A2ATU9|A2ATU9_MOUSE Histone acetyltransferase type B catalytic subunit OS=Mus musculus GN=Hat1 PE=1 SV=1	A2ATU9_MOUSE	Hat1	intracellular membrane-bounded organelle [GO:0043231]; nuclear chromatin [GO:0000790]; nucleoplasm [GO:0005654]; protein complex [GO:0043234]; H4 histone acetyltransferase activity [GO:0010485]; histone binding [GO:0042393]; chromatin silencing at telomere [GO:0006348]; DNA replication-dependent nucleosome assembly [GO:0006335]; DNA replication-independent nucleosome assembly [GO:0006336]; histon…	chromatin silencing at telomere [GO:0006348]; DNA replication-dependent nucleosome assembly [GO:0006335]; DNA replication-independent nucleosome assembly [GO:0006336]; histone H4 acetylation [GO:0043967]	423	Histone acetyltransferase type B catalytic subunit	11.2032	13.8888			12.546		12.546	1
Q8BKL0	tr|Q8BKL0|Q8BKL0_MOUSE Putative uncharacterized protein OS=Mus musculus GN=Srsf6 PE=2 SV=1	Q8BKL0_MOUSE	Srsf6 Sfrs6	nuclear speck [GO:0016607]; nucleoplasm [GO:0005654]; nucleotide binding [GO:0000166]; poly(A) RNA binding [GO:0044822]; pre-mRNA binding [GO:0036002]; RNA binding [GO:0003723]; alternative mRNA splicing; via spliceosome [GO:0000380]; mRNA splice site selection [GO:0006376]; negative regulation of cell death [GO:0060548]; negative regulation of keratinocyte differentiation [GO:0045617]; negative …	alternative mRNA splicing; via spliceosome [GO:0000380]; mRNA splice site selection [GO:0006376]; negative regulation of cell death [GO:0060548]; negative regulation of keratinocyte differentiation [GO:0045617]; negative regulation of mRNA splicing; via spliceosome [GO:0048025]; positive regulation of epithelial cell proliferation involved in lung morphogenesis [GO:0060501]; regulation of alterna…	210	Putative uncharacterized protein	16.3157	16.1578	15.972	16.0315	16.2367	16.0017	0.2349	0.108346
Q3ULG4	tr|Q3ULG4|Q3ULG4_MOUSE Putative uncharacterized protein OS=Mus musculus GN=Psmd4 PE=2 SV=1	Q3ULG4_MOUSE	Psmd4	cytoplasm [GO:0005737]; cytosol [GO:0005829]; nucleoplasm [GO:0005654]; nucleus [GO:0005634]; proteasome complex [GO:0000502]; proteasome regulatory particle; base subcomplex [GO:0008540]; identical protein binding [GO:0042802]; poly(A) RNA binding [GO:0044822]; polyubiquitin binding [GO:0031593]; proteasome assembly [GO:0043248]; proteasome-mediated ubiquitin-dependent protein catabolic process …	proteasome assembly [GO:0043248]; proteasome-mediated ubiquitin-dependent protein catabolic process [GO:0043161]	379	Putative uncharacterized protein	18.2796	18.054	17.0847	18.2847	18.1667	17.6847	0.4819	0.512475
Q3ULL5	tr|Q3ULL5|Q3ULL5_MOUSE Eif2s2 protein OS=Mus musculus GN=Eif2s2 PE=1 SV=1	Q3ULL5_MOUSE	Eif2s2 mCG_3686	cytoplasm [GO:0005737]; poly(A) RNA binding [GO:0044822]; translation initiation factor activity [GO:0003743]; in utero embryonic development [GO:0001701]; male germ cell proliferation [GO:0002176]; male gonad development [GO:0008584]	in utero embryonic development [GO:0001701]; male germ cell proliferation [GO:0002176]; male gonad development [GO:0008584]	331	Eif2s2 protein (Eukaryotic translation initiation factor 2 subunit 2) (Eukaryotic translation initiation factor 2; subunit 2 (Beta))	16.9384	18.0877	15.0079	15.8803	17.513	15.4441	2.0689	0.103126
Q9QUI3	tr|Q9QUI3|Q9QUI3_MOUSE Casein kinase OS=Mus musculus GN=Csnk1e PE=2 SV=1	Q9QUI3_MOUSE	Csnk1e	cytoplasm [GO:0005737]; ribonucleoprotein complex [GO:0030529]; ATP binding [GO:0005524]; poly(A) RNA binding [GO:0044822]; protein serine/threonine kinase activity [GO:0004674]; cellular protein localization [GO:0034613]; circadian rhythm [GO:0007623]; endocytosis [GO:0006897]; negative regulation of Wnt signaling pathway [GO:0030178]; peptidyl-serine phosphorylation [GO:0018105]; positive regul…	cellular protein localization [GO:0034613]; circadian rhythm [GO:0007623]; endocytosis [GO:0006897]; negative regulation of Wnt signaling pathway [GO:0030178]; peptidyl-serine phosphorylation [GO:0018105]; positive regulation of canonical Wnt signaling pathway [GO:0090263]; protein phosphorylation [GO:0006468]; regulation of cell shape [GO:0008360]; Wnt signaling pathway [GO:0016055]	416	Casein kinase		13.0815	11.788		13.0815	11.788	1.2934	1
Q3KQQ4	tr|Q3KQQ4|Q3KQQ4_MOUSE Serpina1a protein OS=Mus musculus GN=Serpina1b PE=2 SV=1	Q3KQQ4_MOUSE	Serpina1b Serpina1a	endoplasmic reticulum [GO:0005783]; extracellular exosome [GO:0070062]; extracellular region [GO:0005576]; extracellular space [GO:0005615]; Golgi apparatus [GO:0005794]; glycoprotein binding [GO:0001948]; identical protein binding [GO:0042802]; protease binding [GO:0002020]; serine-type endopeptidase inhibitor activity [GO:0004867]; in utero embryonic development [GO:0001701]; negative regulatio…	in utero embryonic development [GO:0001701]; negative regulation of endopeptidase activity [GO:0010951]; protein N-linked glycosylation [GO:0006487]; response to cytokine [GO:0034097]; response to peptide hormone [GO:0043434]	413	Serpina1a protein	16.7091	16.1644	17.5665	17.0399	16.4367	17.3032	-0.8665	0.149451
Q8C1T2	tr|Q8C1T2|Q8C1T2_MOUSE Putative uncharacterized protein OS=Mus musculus GN=Psmd6 PE=2 SV=1	Q8C1T2_MOUSE	Psmd6	extracellular exosome [GO:0070062]; proteasome complex [GO:0000502]; proteasome regulatory particle [GO:0005838]; proteasome-mediated ubiquitin-dependent protein catabolic process [GO:0043161]	proteasome-mediated ubiquitin-dependent protein catabolic process [GO:0043161]	241	Putative uncharacterized protein		15.7279		14.7379	15.7279	14.7379	0.99	1
Q8BH78	tr|Q8BH78|Q8BH78_MOUSE Reticulon OS=Mus musculus GN=Rtn4 PE=1 SV=1	Q8BH78_MOUSE	Rtn4	cell projection [GO:0042995]; endomembrane system [GO:0012505]; endoplasmic reticulum [GO:0005783]; extracellular exosome [GO:0070062]; integral component of endoplasmic reticulum membrane [GO:0030176]; intracellular [GO:0005622]; neuronal postsynaptic density [GO:0097481]; nuclear envelope [GO:0005635]; poly(A) RNA binding [GO:0044822]; axonogenesis [GO:0007409]; cardiac epithelial to mesenchyma…	axonogenesis [GO:0007409]; cardiac epithelial to mesenchymal transition [GO:0060317]; endoplasmic reticulum tubular network organization [GO:0071786]; negative regulation of axon extension [GO:0030517]; negative regulation of cell growth [GO:0030308]; nervous system development [GO:0007399]; regulation of cell migration [GO:0030334]	356	Reticulon	15.0503	15.7491			15.3997		15.3997	1
Q3TJF2	tr|Q3TJF2|Q3TJF2_MOUSE Obg-like ATPase 1 OS=Mus musculus GN=Ola1 PE=2 SV=1	Q3TJF2_MOUSE	Ola1 Gtpbp9	centrosome [GO:0005813]; cytoplasm [GO:0005737]; extracellular exosome [GO:0070062]; membrane [GO:0016020]; nucleolus [GO:0005730]; ATP binding [GO:0005524]; ATPase activity [GO:0016887]; GTP binding [GO:0005525]; ribosomal large subunit binding [GO:0043023]; ribosome binding [GO:0043022]; ATP metabolic process [GO:0046034]	ATP metabolic process [GO:0046034]	396	Obg-like ATPase 1		15.0071		13.4731	15.0071	13.4731	1.5339	1
Q3U0I3	tr|Q3U0I3|Q3U0I3_MOUSE T-complex protein 1 subunit gamma OS=Mus musculus GN=Cct3 PE=1 SV=1	Q3U0I3_MOUSE	Cct3	cell body [GO:0044297]; chaperonin-containing T-complex [GO:0005832]; cytoplasm [GO:0005737]; extracellular exosome [GO:0070062]; microtubule [GO:0005874]; plasma membrane [GO:0005886]; zona pellucida receptor complex [GO:0002199]; ATP binding [GO:0005524]; poly(A) RNA binding [GO:0044822]; binding of sperm to zona pellucida [GO:0007339]; pore complex assembly [GO:0046931]; protein folding [GO:00…	binding of sperm to zona pellucida [GO:0007339]; pore complex assembly [GO:0046931]; protein folding [GO:0006457]; toxin transport [GO:1901998]	521	T-complex protein 1 subunit gamma	13.9219	13.3254	16.7372	14.8712	13.6236	15.8042	-2.1806	0.155921
D3YUM1	tr|D3YUM1|D3YUM1_MOUSE NADH dehydrogenase [ubiquinone] flavoprotein 1; mitochondrial OS=Mus musculus GN=Ndufv1 PE=1 SV=1	D3YUM1_MOUSE	Ndufv1	mitochondrial inner membrane [GO:0005743]; mitochondrial respiratory chain complex I [GO:0005747]; mitochondrion [GO:0005739]; 4 iron; 4 sulfur cluster binding [GO:0051539]; FMN binding [GO:0010181]; NAD binding [GO:0051287]; NADH dehydrogenase (ubiquinone) activity [GO:0008137]; aerobic respiration [GO:0009060]; mitochondrial electron transport; NADH to ubiquinone [GO:0006120]	aerobic respiration [GO:0009060]; mitochondrial electron transport; NADH to ubiquinone [GO:0006120]	455	NADH dehydrogenase [ubiquinone] flavoprotein 1; mitochondrial	16.1147	16.9453	15.4674	16.2769	16.53	15.8721	0.6579	0.374287
Q3TMB8	tr|Q3TMB8|Q3TMB8_MOUSE Adenylosuccinate lyase OS=Mus musculus GN=Adsl PE=2 SV=1	Q3TMB8_MOUSE	Adsl	mitochondrion [GO:0005739]; (S)-2-(5-amino-1-(5-phospho-D-ribosyl)imidazole-4-carboxamido)succinate AMP-lyase (fumarate-forming) activity [GO:0070626]; N6-(1;2-dicarboxyethyl)AMP AMP-lyase (fumarate-forming) activity [GO:0004018]; 'de novo' AMP biosynthetic process [GO:0044208]; 'de novo' IMP biosynthetic process [GO:0006189]; AMP biosynthetic process [GO:0006167]; protein tetramerization [GO:005…	'de novo' AMP biosynthetic process [GO:0044208]; 'de novo' IMP biosynthetic process [GO:0006189]; AMP biosynthetic process [GO:0006167]; protein tetramerization [GO:0051262]; purine nucleotide metabolic process [GO:0006163]	484	Adenylosuccinate lyase (ASL) (EC 4.3.2.2) (Adenylosuccinase)	18.4046	17.3277	16.9512	18.1563	17.8661	17.5537	0.3124	0.736311
Q6PGI2	tr|Q6PGI2|Q6PGI2_MOUSE Dcx protein OS=Mus musculus GN=Dcx PE=1 SV=1	Q6PGI2_MOUSE	Dcx mCG_2210	cytoplasm [GO:0005737]; neuron projection [GO:0043005]; calcium-dependent protein serine/threonine kinase activity [GO:0009931]; calmodulin binding [GO:0005516]; calmodulin-dependent protein kinase activity [GO:0004683]; microtubule binding [GO:0008017]; protein kinase binding [GO:0019901]; axon extension [GO:0048675]; brain development [GO:0007420]; central nervous system projection neuron axono…	axon extension [GO:0048675]; brain development [GO:0007420]; central nervous system projection neuron axonogenesis [GO:0021952]; dendrite morphogenesis [GO:0048813]; hippocampus development [GO:0021766]; intracellular signal transduction [GO:0035556]; layer formation in cerebral cortex [GO:0021819]; neuron migration [GO:0001764]; peptidyl-serine phosphorylation [GO:0018105]; protein autophosphory…	365	Dcx protein (Doublecortin; isoform CRA_c) (Neuronal migration protein doublecortin)	13.8443	15.761			14.8026		14.8026	1
Q3TJN1	tr|Q3TJN1|Q3TJN1_MOUSE Branched-chain-amino-acid aminotransferase OS=Mus musculus GN=Bcat1 PE=1 SV=1	Q3TJN1_MOUSE	Bcat1	cytosol [GO:0005829]; mitochondrion [GO:0005739]; branched-chain-amino-acid transaminase activity [GO:0004084]; L-isoleucine transaminase activity [GO:0052656]; L-leucine transaminase activity [GO:0052654]; L-valine transaminase activity [GO:0052655]; branched-chain amino acid biosynthetic process [GO:0009082]; branched-chain amino acid catabolic process [GO:0009083]; cellular response to UV [GO:…	branched-chain amino acid biosynthetic process [GO:0009082]; branched-chain amino acid catabolic process [GO:0009083]; cellular response to UV [GO:0034644]; mitotic G1 DNA damage checkpoint [GO:0031571]	386	Branched-chain-amino-acid aminotransferase (EC 2.6.1.42)	13.9924	13.8412			13.9168		13.9168	1
Q0QEL9	tr|Q0QEL9|Q0QEL9_MOUSE Citrate synthase (Fragment) OS=Mus musculus GN=Cs PE=2 SV=1	Q0QEL9_MOUSE	Cs CS	mitochondrion [GO:0005739]; transferase activity; transferring acyl groups; acyl groups converted into alkyl on transfer [GO:0046912]; tricarboxylic acid cycle [GO:0006099]	tricarboxylic acid cycle [GO:0006099]	223	Citrate synthase (Fragment)	12.7596	16.2247			14.4921		14.4921	1
Q3TIE8	tr|Q3TIE8|Q3TIE8_MOUSE Dihydrolipoyl dehydrogenase OS=Mus musculus GN=Dld PE=2 SV=1	Q3TIE8_MOUSE	Dld	acrosomal matrix [GO:0043159]; cilium [GO:0005929]; mitochondrion [GO:0005739]; nucleoplasm [GO:0005654]; pyruvate dehydrogenase complex [GO:0045254]; dihydrolipoyl dehydrogenase activity [GO:0004148]; flavin adenine dinucleotide binding [GO:0050660]; cell redox homeostasis [GO:0045454]; gastrulation [GO:0007369]; mitochondrial acetyl-CoA biosynthetic process from pyruvate [GO:0061732]; mitochond…	cell redox homeostasis [GO:0045454]; gastrulation [GO:0007369]; mitochondrial acetyl-CoA biosynthetic process from pyruvate [GO:0061732]; mitochondrial electron transport; NADH to ubiquinone [GO:0006120]; proteolysis [GO:0006508]; regulation of membrane potential [GO:0042391]; sperm capacitation [GO:0048240]	510	Dihydrolipoyl dehydrogenase (EC 1.8.1.4)	17.4836	16.7891	17.6244	18.5658	17.1363	18.0951	-0.9588	0.242865
Q14AI7	tr|Q14AI7|Q14AI7_MOUSE COP9 (Constitutive photomorphogenic) homolog; subunit 4 (Arabidopsis thaliana) OS=Mus musculus GN=Cops4 PE=1 SV=1	Q14AI7_MOUSE	Cops4 mCG_1088	cell junction [GO:0030054]; COP9 signalosome [GO:0008180]; cytosol [GO:0005829]; extracellular exosome [GO:0070062]; nucleoplasm [GO:0005654]; nucleus [GO:0005634]; synaptic vesicle [GO:0008021]; cullin deneddylation [GO:0010388]; protein deneddylation [GO:0000338]	cullin deneddylation [GO:0010388]; protein deneddylation [GO:0000338]	406	COP9 (Constitutive photomorphogenic) homolog; subunit 4 (Arabidopsis thaliana) (COP9 (Constitutive photomorphogenic) homolog; subunit 4 (Arabidopsis thaliana); isoform CRA_b) (COP9 signalosome complex subunit 4)	12.9665	15.946			14.4562		14.4562	1
Q3UXI9	tr|Q3UXI9|Q3UXI9_MOUSE Putative uncharacterized protein OS=Mus musculus GN=Ilf2 PE=2 SV=1	Q3UXI9_MOUSE	Ilf2	membrane [GO:0016020]; nucleolus [GO:0005730]; nucleoplasm [GO:0005654]; nucleus [GO:0005634]; ribonucleoprotein complex [GO:0030529]; ATP binding [GO:0005524]; DNA binding [GO:0003677]; double-stranded RNA binding [GO:0003725]; poly(A) RNA binding [GO:0044822]; transferase activity [GO:0016740]; immune response [GO:0006955]; positive regulation of transcription; DNA-templated [GO:0045893]; trans…	immune response [GO:0006955]; positive regulation of transcription; DNA-templated [GO:0045893]; transcription; DNA-templated [GO:0006351]	390	Putative uncharacterized protein	12.4266	15.9112			14.1689		14.1689	1
Q3TS38	tr|Q3TS38|Q3TS38_MOUSE UDP-glucose 6-dehydrogenase OS=Mus musculus GN=Ugdh PE=1 SV=1	Q3TS38_MOUSE	Ugdh mCG_10270	cytosol [GO:0005829]; extracellular exosome [GO:0070062]; nucleoplasm [GO:0005654]; nucleus [GO:0005634]; NAD binding [GO:0051287]; UDP-glucose 6-dehydrogenase activity [GO:0003979]; carbohydrate metabolic process [GO:0005975]; gastrulation with mouth forming second [GO:0001702]; glycosaminoglycan biosynthetic process [GO:0006024]; UDP-glucuronate biosynthetic process [GO:0006065]	carbohydrate metabolic process [GO:0005975]; gastrulation with mouth forming second [GO:0001702]; glycosaminoglycan biosynthetic process [GO:0006024]; UDP-glucuronate biosynthetic process [GO:0006065]	493	UDP-glucose 6-dehydrogenase (EC 1.1.1.22)	16.9111	16.2032	16.9068	17.6954	16.5571	17.301	-0.7439	0.295449
Q3MIA8	tr|Q3MIA8|Q3MIA8_MOUSE COP9 signalosome complex subunit 1 OS=Mus musculus GN=Gps1 PE=1 SV=1	Q3MIA8_MOUSE	Gps1	COP9 signalosome [GO:0008180]; cytoplasm [GO:0005737]; nucleus [GO:0005634]; cullin deneddylation [GO:0010388]	cullin deneddylation [GO:0010388]	487	COP9 signalosome complex subunit 1 (G protein pathway suppressor 1)	17.2576	15.4487	17.8178	16.4809	16.3531	17.1493	-0.7961	0.552361
E9Q912	tr|E9Q912|E9Q912_MOUSE Protein Rap1gds1 OS=Mus musculus GN=Rap1gds1 PE=1 SV=1	E9Q912_MOUSE	Rap1gds1	cytosol [GO:0005829]; endoplasmic reticulum [GO:0005783]; extracellular exosome [GO:0070062]; mitochondrion [GO:0005739]; negative regulation of endoplasmic reticulum calcium ion concentration [GO:0032471]; positive regulation of GTPase activity [GO:0043547]; positive regulation of mitochondrial calcium ion concentration [GO:0051561]; small GTPase mediated signal transduction [GO:0007264]	negative regulation of endoplasmic reticulum calcium ion concentration [GO:0032471]; positive regulation of GTPase activity [GO:0043547]; positive regulation of mitochondrial calcium ion concentration [GO:0051561]; small GTPase mediated signal transduction [GO:0007264]	607	Protein Rap1gds1	17.4653	15.9985	16.4813	17.2578	16.7319	16.8695	-0.1375	0.883505
Q3UG68	tr|Q3UG68|Q3UG68_MOUSE Dolichyl-diphosphooligosaccharide--protein glycosyltransferase 48 kDa subunit OS=Mus musculus GN=Ddost PE=2 SV=1	Q3UG68_MOUSE	Ddost mCG_14545	endoplasmic reticulum [GO:0005783]; endoplasmic reticulum membrane [GO:0005789]; integral component of membrane [GO:0016021]; intracellular membrane-bounded organelle [GO:0043231]; membrane [GO:0016020]; protein complex [GO:0043234]; dolichyl-diphosphooligosaccharide-protein glycotransferase activity [GO:0004579]; protein N-linked glycosylation [GO:0006487]; protein N-linked glycosylation via asp…	protein N-linked glycosylation [GO:0006487]; protein N-linked glycosylation via asparagine [GO:0018279]; response to cytokine [GO:0034097]; T cell activation [GO:0042110]	441	Dolichyl-diphosphooligosaccharide--protein glycosyltransferase 48 kDa subunit (Oligosaccharyl transferase 48 kDa subunit) (EC 2.4.99.18)		15.5965		14.1366	15.5965	14.1366	1.4599	1
A0A0G2JFT8	tr|A0A0G2JFT8|A0A0G2JFT8_MOUSE Protein RUFY3 OS=Mus musculus GN=Rufy3 PE=1 SV=1	A0A0G2JFT8_MOUSE	Rufy3	axon [GO:0030424]; cytoplasm [GO:0005737]; dendrite [GO:0030425]; invadopodium [GO:0071437]; neuronal cell body [GO:0043025]; metal ion binding [GO:0046872]; positive regulation of axonogenesis [GO:0050772]; positive regulation of cell migration [GO:0030335]; regulation of axonogenesis [GO:0050770]	positive regulation of axonogenesis [GO:0050772]; positive regulation of cell migration [GO:0030335]; regulation of axonogenesis [GO:0050770]	669	Protein RUFY3	16.6312	16.2449	16.7237	16.0873	16.438	16.4055	0.0324	0.938285
Q3TIJ7	tr|Q3TIJ7|Q3TIJ7_MOUSE Chaperonin subunit 7 (Eta); isoform CRA_a OS=Mus musculus GN=Cct7 PE=1 SV=1	Q3TIJ7_MOUSE	Cct7 mCG_128675	chaperonin-containing T-complex [GO:0005832]; extracellular exosome [GO:0070062]; microtubule [GO:0005874]; mitochondrion [GO:0005739]; zona pellucida receptor complex [GO:0002199]; ATP binding [GO:0005524]; protein folding [GO:0006457]	protein folding [GO:0006457]	544	Chaperonin subunit 7 (Eta); isoform CRA_a (T-complex protein 1 subunit eta)	18.6727	17.5963	20.2769	20.218	18.1345	20.2474	-2.1128	0.0593407
Q9CRY0	tr|Q9CRY0|Q9CRY0_MOUSE Putative uncharacterized protein (Fragment) OS=Mus musculus GN=Sec62 PE=2 SV=1	Q9CRY0_MOUSE	Sec62 Tloc1	aggresome [GO:0016235]; endoplasmic reticulum [GO:0005783]; integral component of membrane [GO:0016021]; intermediate filament cytoskeleton [GO:0045111]; membrane [GO:0016020]; protein transporter activity [GO:0008565]; posttranslational protein targeting to membrane [GO:0006620]	posttranslational protein targeting to membrane [GO:0006620]	132	Putative uncharacterized protein (Fragment)	16.1382	15.0224	15.9884	15.7137	15.5803	15.851	-0.2706	0.683877
Q544H0	tr|Q544H0|Q544H0_MOUSE Eukaryotic translation initiation factor 3 subunit G OS=Mus musculus GN=Eif3g PE=1 SV=1	Q544H0_MOUSE	Eif3g Eif3s4 mCG_67920	eukaryotic 43S preinitiation complex [GO:0016282]; eukaryotic 48S preinitiation complex [GO:0033290]; eukaryotic translation initiation factor 3 complex [GO:0005852]; nucleus [GO:0005634]; perinuclear region of cytoplasm [GO:0048471]; nucleotide binding [GO:0000166]; poly(A) RNA binding [GO:0044822]; translation initiation factor activity [GO:0003743]; formation of translation preinitiation compl…	formation of translation preinitiation complex [GO:0001731]; regulation of translational initiation [GO:0006446]	320	Eukaryotic translation initiation factor 3 subunit G (eIF3g) (Eukaryotic translation initiation factor 3 RNA-binding subunit) (Eukaryotic translation initiation factor 3 subunit 4) (eIF-3-delta) (eIF3 p42) (eIF3 p44)	12.5675	15.0171			13.7923		13.7923	1
Q3TJ01	tr|Q3TJ01|Q3TJ01_MOUSE tRNA-splicing ligase RtcB homolog OS=Mus musculus GN=Rtcb PE=2 SV=1	Q3TJ01_MOUSE	Rtcb D10Wsu52e	cytoplasm [GO:0005737]; endoplasmic reticulum membrane [GO:0005789]; nuclear envelope [GO:0005635]; nucleus [GO:0005634]; tRNA-splicing ligase complex [GO:0072669]; ATP binding [GO:0005524]; metal ion binding [GO:0046872]; poly(A) RNA binding [GO:0044822]; RNA ligase (ATP) activity [GO:0003972]; vinculin binding [GO:0017166]; in utero embryonic development [GO:0001701]; placenta development [GO:0…	in utero embryonic development [GO:0001701]; placenta development [GO:0001890]; tRNA splicing; via endonucleolytic cleavage and ligation [GO:0006388]	505	tRNA-splicing ligase RtcB homolog (EC 6.5.1.3)	18.1609	18.4553	19.2396	19.0819	18.3081	19.1607	-0.8525	0.0362813
E9Q3V6	tr|E9Q3V6|E9Q3V6_MOUSE Septin-2 OS=Mus musculus GN=Sept2 PE=1 SV=1	E9Q3V6_MOUSE	Sept2	actin cytoskeleton [GO:0015629]; cell cortex [GO:0005938]; cell projection [GO:0042995]; cell surface [GO:0009986]; ciliary transition zone [GO:0035869]; cytoplasm [GO:0005737]; extracellular exosome [GO:0070062]; microtubule cytoskeleton [GO:0015630]; midbody [GO:0030496]; nucleolus [GO:0005730]; nucleoplasm [GO:0005654]; nucleus [GO:0005634]; plasma membrane [GO:0005886]; spindle microtubule [G…	cell cycle [GO:0007049]; cell division [GO:0051301]; protein polymerization [GO:0051258]; regulation of catalytic activity [GO:0050790]; regulation of L-glutamate transport [GO:0002036]; regulation of protein localization [GO:0032880]	321	Septin-2	12.1469	17.2219			14.6844		14.6844	1
Q3UVH2	tr|Q3UVH2|Q3UVH2_MOUSE Tyrosine-protein kinase OS=Mus musculus GN=Csk PE=2 SV=1	Q3UVH2_MOUSE	Csk	cell-cell junction [GO:0005911]; extracellular exosome [GO:0070062]; extrinsic component of cytoplasmic side of plasma membrane [GO:0031234]; plasma membrane [GO:0005886]; ATP binding [GO:0005524]; identical protein binding [GO:0042802]; non-membrane spanning protein tyrosine kinase activity [GO:0004715]; protein kinase A catalytic subunit binding [GO:0034236]; receptor binding [GO:0005102]; adhe…	adherens junction organization [GO:0034332]; cell differentiation [GO:0030154]; cell migration [GO:0016477]; innate immune response [GO:0045087]; morphogenesis of an epithelium [GO:0002009]; negative regulation of cell proliferation [GO:0008285]; negative regulation of Golgi to plasma membrane protein transport [GO:0042997]; peptidyl-tyrosine autophosphorylation [GO:0038083]; regulation of cytoki…	450	Tyrosine-protein kinase (EC 2.7.10.2)	13.9725	15.3689		12.9962	14.6707	12.9962	1.6745	0.398185
Q78PA4	tr|Q78PA4|Q78PA4_MOUSE Hemoglobin X; alpha-like embryonic chain in Hba complex OS=Mus musculus GN=Hba-x PE=1 SV=1	Q78PA4_MOUSE	Hba-x haemaglobin zeta chain mCG_68012	extracellular exosome [GO:0070062]; hemoglobin complex [GO:0005833]; heme binding [GO:0020037]; iron ion binding [GO:0005506]; oxygen binding [GO:0019825]; oxygen transporter activity [GO:0005344]; erythrocyte maturation [GO:0043249]; negative regulation of transcription from RNA polymerase II promoter [GO:0000122]	erythrocyte maturation [GO:0043249]; negative regulation of transcription from RNA polymerase II promoter [GO:0000122]	142	Hemoglobin X; alpha-like embryonic chain in Hba complex (Hemoglobin subunit zeta) (Zeta globin)	13.7744	13.9297	14.0909	13.8038	13.852	13.9473	-0.0952	0.618355
Q52KG9	tr|Q52KG9|Q52KG9_MOUSE Chaperonin containing Tcp1; subunit 6a (Zeta) OS=Mus musculus GN=Cct6a PE=2 SV=1	Q52KG9_MOUSE	Cct6a	cytoplasm [GO:0005737]; ATP binding [GO:0005524]; protein folding [GO:0006457]	protein folding [GO:0006457]	531	Chaperonin containing Tcp1; subunit 6a (Zeta)	15.3924	13.8356	18.8451	16.6328	14.614	17.7389	-3.1249	0.1471
Q91YZ2	tr|Q91YZ2|Q91YZ2_MOUSE C-terminal binding protein 2; isoform CRA_b OS=Mus musculus GN=Ctbp2 PE=1 SV=1	Q91YZ2_MOUSE	Ctbp2 mCG_15820	nucleus [GO:0005634]; ribbon synapse [GO:0097470]; synapse [GO:0045202]; chromatin binding [GO:0003682]; NADH binding [GO:0070404]; oxidoreductase activity; acting on the CH-OH group of donors; NAD or NADP as acceptor [GO:0016616]; protein homodimerization activity [GO:0042803]; retinoic acid receptor binding [GO:0042974]; transcription coactivator activity [GO:0003713]; transcription corepressor…	negative regulation of transcription from RNA polymerase II promoter [GO:0000122]; positive regulation of chromatin binding [GO:0035563]; positive regulation of retinoic acid receptor signaling pathway [GO:0048386]; positive regulation of transcription from RNA polymerase II promoter [GO:0045944]	420	C-terminal binding protein 2; isoform CRA_b (C-terminal-binding protein 2) (Ctbp2 protein)		15.6321	13.712		15.6321	13.712	1.92	1
Q61177	tr|Q61177|Q61177_MOUSE Casein kinase II alpha subunit OS=Mus musculus PE=1 SV=1	Q61177_MOUSE		ATP binding [GO:0005524]; protein kinase activity [GO:0004672]		391	Casein kinase II alpha subunit	11.8273	16.1593			13.9933		13.9933	1
Q3UF82	tr|Q3UF82|Q3UF82_MOUSE Mitogen-activated protein kinase OS=Mus musculus GN=Mapk1 PE=2 SV=1	Q3UF82_MOUSE	Mapk1	cytoplasm [GO:0005737]; cytosol [GO:0005829]; extracellular exosome [GO:0070062]; microtubule cytoskeleton [GO:0015630]; mitochondrion [GO:0005739]; nucleoplasm [GO:0005654]; nucleus [GO:0005634]; ATP binding [GO:0005524]; kinase activity [GO:0016301]; MAP kinase activity [GO:0004707]; phosphatase binding [GO:0019902]; phosphotyrosine binding [GO:0001784]; protein kinase activity [GO:0004672]; pr…	B cell receptor signaling pathway [GO:0050853]; Bergmann glial cell differentiation [GO:0060020]; cardiac neural crest cell development involved in heart development [GO:0061308]; cellular response to DNA damage stimulus [GO:0006974]; cellular response to granulocyte macrophage colony-stimulating factor stimulus [GO:0097011]; cytosine metabolic process [GO:0019858]; ERBB signaling pathway [GO:003…	352	Mitogen-activated protein kinase (EC 2.7.11.24)		15.3982		12.5974	15.3982	12.5974	2.8007	1
Q3UUH0	tr|Q3UUH0|Q3UUH0_MOUSE Putative uncharacterized protein OS=Mus musculus GN=Asl PE=2 SV=1	Q3UUH0_MOUSE	Asl	cytosol [GO:0005829]; extracellular exosome [GO:0070062]; argininosuccinate lyase activity [GO:0004056]; ammonia assimilation cycle [GO:0019676]; arginine biosynthetic process [GO:0006526]; arginine biosynthetic process via ornithine [GO:0042450]; cellular amino acid metabolic process [GO:0006520]; internal protein amino acid acetylation [GO:0006475]; locomotory behavior [GO:0007626]; post-embryo…	ammonia assimilation cycle [GO:0019676]; arginine biosynthetic process [GO:0006526]; arginine biosynthetic process via ornithine [GO:0042450]; cellular amino acid metabolic process [GO:0006520]; internal protein amino acid acetylation [GO:0006475]; locomotory behavior [GO:0007626]; post-embryonic development [GO:0009791]; protein tetramerization [GO:0051262]; urea cycle [GO:0000050]	464	Putative uncharacterized protein	14.2148	14.2444	13.5722	14.859	14.2296	14.2156	0.0139	0.98462
D3YZD6	tr|D3YZD6|D3YZD6_MOUSE Quinone oxidoreductase-like protein 1 OS=Mus musculus GN=Cryzl1 PE=1 SV=1	D3YZD6_MOUSE	Cryzl1	cytosol [GO:0005829]; oxidoreductase activity [GO:0016491]; zinc ion binding [GO:0008270]		300	Quinone oxidoreductase-like protein 1		13.9703	13.6838		13.9703	13.6838	0.2865	1
F7BGR7	tr|F7BGR7|F7BGR7_MOUSE Protein Gm21992 OS=Mus musculus GN=Gm21992 PE=1 SV=1	F7BGR7_MOUSE	Gm21992	nucleic acid binding [GO:0003676]; nucleotide binding [GO:0000166]; zinc ion binding [GO:0008270]		477	Protein Gm21992		14.901	15.7244		14.901	15.7244	-0.8233	1
Q3TF02	tr|Q3TF02|Q3TF02_MOUSE Putative uncharacterized protein OS=Mus musculus GN=Etf1 PE=2 SV=1	Q3TF02_MOUSE	Etf1	cytoplasm [GO:0005737]; cytosol [GO:0005829]; translation release factor complex [GO:0018444]; poly(A) RNA binding [GO:0044822]; ribosome binding [GO:0043022]; translation release factor activity [GO:0003747]; translation release factor activity; codon specific [GO:0016149]; protein methylation [GO:0006479]; regulation of translational termination [GO:0006449]; translational termination [GO:00064…	protein methylation [GO:0006479]; regulation of translational termination [GO:0006449]; translational termination [GO:0006415]	437	Putative uncharacterized protein	18.4517	18.4969	18.0112	18.0262	18.4743	18.0187	0.4556	0.0027205
Q8K1K2	tr|Q8K1K2|Q8K1K2_MOUSE 26S protease regulatory subunit 8 OS=Mus musculus GN=Psmc5 PE=1 SV=1	Q8K1K2_MOUSE	Psmc5 mCG_3214	blood microparticle [GO:0072562]; cytoplasm [GO:0005737]; cytoplasmic vesicle [GO:0031410]; cytosolic proteasome complex [GO:0031597]; extracellular exosome [GO:0070062]; holo TFIIH complex [GO:0005675]; membrane [GO:0016020]; nuclear proteasome complex [GO:0031595]; nucleus [GO:0005634]; proteasome complex [GO:0000502]; proteasome regulatory particle [GO:0005838]; proteasome regulatory particle;…	ER-associated ubiquitin-dependent protein catabolic process [GO:0030433]; negative regulation of transcription; DNA-templated [GO:0045892]; positive regulation of proteasomal protein catabolic process [GO:1901800]; positive regulation of RNA polymerase II transcriptional preinitiation complex assembly [GO:0045899]; proteasome-mediated ubiquitin-dependent protein catabolic process [GO:0043161]	348	26S protease regulatory subunit 8 (Protease (Prosome; macropain) 26S subunit; ATPase 5; isoform CRA_c) (Psmc5 protein)			12.7084			12.7083	-12.7083	1
F7D5L2	tr|F7D5L2|F7D5L2_MOUSE Methylosome protein 50 (Fragment) OS=Mus musculus GN=Wdr77 PE=1 SV=1	F7D5L2_MOUSE	Wdr77	cytoplasm [GO:0005737]; cytosol [GO:0005829]; Golgi apparatus [GO:0005794]; methylosome [GO:0034709]; nucleoplasm [GO:0005654]; nucleus [GO:0005634]; ligand-dependent nuclear receptor transcription coactivator activity [GO:0030374]; negative regulation of cell proliferation [GO:0008285]; negative regulation of epithelial cell proliferation involved in prostate gland development [GO:0060770]; posi…	negative regulation of cell proliferation [GO:0008285]; negative regulation of epithelial cell proliferation involved in prostate gland development [GO:0060770]; positive regulation of cell proliferation [GO:0008284]; regulation of transcription from RNA polymerase II promoter [GO:0006357]; secretory columnal luminar epithelial cell differentiation involved in prostate glandular acinus developmen…	167	Methylosome protein 50 (Fragment)		14.2897			14.2897		14.2897	1
A0A087WQS2	tr|A0A087WQS2|A0A087WQS2_MOUSE Basic leucine zipper and W2 domain-containing protein 1 OS=Mus musculus GN=Bzw1 PE=1 SV=1	A0A087WQS2_MOUSE	Bzw1	cytoplasm [GO:0005737]; membrane [GO:0016020]; poly(A) RNA binding [GO:0044822]		451	Basic leucine zipper and W2 domain-containing protein 1		16.5206			16.5206		16.5206	1
Q4VAA9	tr|Q4VAA9|Q4VAA9_MOUSE Methionine aminopeptidase 1 OS=Mus musculus GN=Metap1 PE=1 SV=1	Q4VAA9_MOUSE	Metap1 mCG_21030	cytoplasm [GO:0005737]; nucleus [GO:0005634]; aminopeptidase activity [GO:0004177]; metal ion binding [GO:0046872]; metalloexopeptidase activity [GO:0008235]; platelet aggregation [GO:0070527]	platelet aggregation [GO:0070527]	386	Methionine aminopeptidase 1 (Methionyl aminopeptidase 1)		14.1355			14.1355		14.1355	1
Q3UCC6	tr|Q3UCC6|Q3UCC6_MOUSE Succinyl-CoA ligase subunit beta (Fragment) OS=Mus musculus GN=Sucla2 PE=2 SV=1	Q3UCC6_MOUSE	Sucla2	extracellular exosome [GO:0070062]; mitochondrion [GO:0005739]; ATP binding [GO:0005524]; metal ion binding [GO:0046872]; succinate-CoA ligase activity [GO:0004774]		470	Succinyl-CoA ligase subunit beta (EC 6.2.1.-) (Fragment)		15.5863			15.5863		15.5863	1
Q3TV90	tr|Q3TV90|Q3TV90_MOUSE Putative uncharacterized protein (Fragment) OS=Mus musculus GN=Luc7l PE=2 SV=1	Q3TV90_MOUSE	Luc7l	nucleus [GO:0005634]; U1 snRNP [GO:0005685]; U2-type prespliceosome [GO:0071004]; identical protein binding [GO:0042802]; mRNA binding [GO:0003729]; RS domain binding [GO:0050733]; mRNA splice site selection [GO:0006376]; negative regulation of striated muscle tissue development [GO:0045843]	mRNA splice site selection [GO:0006376]; negative regulation of striated muscle tissue development [GO:0045843]	245	Putative uncharacterized protein (Fragment)				12.1525		12.1525	-12.1525	1
Q8CAJ7	tr|Q8CAJ7|Q8CAJ7_MOUSE Putative uncharacterized protein OS=Mus musculus GN=Dnpep PE=2 SV=1	Q8CAJ7_MOUSE	Dnpep	blood microparticle [GO:0072562]; cytoplasm [GO:0005737]; nucleoplasm [GO:0005654]; nucleus [GO:0005634]; aminopeptidase activity [GO:0004177]; metallopeptidase activity [GO:0008237]; zinc ion binding [GO:0008270]		473	Putative uncharacterized protein	17.7273	17.8926	17.4754	17.4837	17.8099	17.4795	0.3303	0.0573866
Q5RKP0	tr|Q5RKP0|Q5RKP0_MOUSE Vat1 protein (Fragment) OS=Mus musculus GN=Vat1 PE=2 SV=1	Q5RKP0_MOUSE	Vat1	extracellular exosome [GO:0070062]; oxidoreductase activity [GO:0016491]; zinc ion binding [GO:0008270]; negative regulation of mitochondrial fusion [GO:0010637]	negative regulation of mitochondrial fusion [GO:0010637]	401	Vat1 protein (Fragment)	16.8819	16.9261	16.2312	16.3819	16.904	16.3065	0.5975	0.0168393
Q544K9	tr|Q544K9|Q544K9_MOUSE Uridine 5'-monophosphate synthase OS=Mus musculus GN=Umps PE=1 SV=1	Q544K9_MOUSE	Umps mCG_127134	cytoplasm [GO:0005737]; nucleus [GO:0005634]; orotate phosphoribosyltransferase activity [GO:0004588]; orotidine-5'-phosphate decarboxylase activity [GO:0004590]; 'de novo' pyrimidine nucleobase biosynthetic process [GO:0006207]; 'de novo' UMP biosynthetic process [GO:0044205]; cellular response to drug [GO:0035690]; female pregnancy [GO:0007565]; lactation [GO:0007595]; UMP biosynthetic process …	'de novo' pyrimidine nucleobase biosynthetic process [GO:0006207]; 'de novo' UMP biosynthetic process [GO:0044205]; cellular response to drug [GO:0035690]; female pregnancy [GO:0007565]; lactation [GO:0007595]; UMP biosynthetic process [GO:0006222]	481	Uridine 5'-monophosphate synthase (Uridine monophosphate synthetase) (Uridine monophosphate synthetase; isoform CRA_a)	17.9579	18.0087	17.7628	17.9035	17.9833	17.8331	0.1501	0.182488
Q3TRJ7	tr|Q3TRJ7|Q3TRJ7_MOUSE Endophilin-A2 OS=Mus musculus GN=Sh3gl1 PE=1 SV=1	Q3TRJ7_MOUSE	Sh3gl1 mCG_22976	cytoplasm [GO:0005737]; identical protein binding [GO:0042802]		368	Endophilin-A2 (SH3-domain GRB2-like 1) (SH3-domain GRB2-like 1; isoform CRA_b)		13.8546			13.8546		13.8546	1
Q3TL79	tr|Q3TL79|Q3TL79_MOUSE Putative uncharacterized protein OS=Mus musculus GN=Ahsa1 PE=2 SV=1	Q3TL79_MOUSE	Ahsa1	cytoplasm [GO:0005737]; extracellular exosome [GO:0070062]; ATPase activator activity [GO:0001671]; chaperone binding [GO:0051087]; positive regulation of ATPase activity [GO:0032781]; response to stress [GO:0006950]	positive regulation of ATPase activity [GO:0032781]; response to stress [GO:0006950]	338	Putative uncharacterized protein		16.6907			16.6907		16.6907	1
Q8BQW4	tr|Q8BQW4|Q8BQW4_MOUSE Putative uncharacterized protein OS=Mus musculus GN=Arhgap1 PE=2 SV=1	Q8BQW4_MOUSE	Arhgap1	cell leading edge [GO:0031252]; cytoplasm [GO:0005737]; extracellular exosome [GO:0070062]; plasma membrane [GO:0005886]; ruffle [GO:0001726]; GTPase activator activity [GO:0005096]; positive regulation of GTPase activity [GO:0043547]; regulation of GTPase activity [GO:0043087]; small GTPase mediated signal transduction [GO:0007264]	positive regulation of GTPase activity [GO:0043547]; regulation of GTPase activity [GO:0043087]; small GTPase mediated signal transduction [GO:0007264]	479	Putative uncharacterized protein	17.7557	17.6547	17.4067	17.5341	17.7051	17.4703	0.2347	0.101871
Q3TFF0	tr|Q3TFF0|Q3TFF0_MOUSE Putative uncharacterized protein OS=Mus musculus GN=Dnaja2 PE=2 SV=1	Q3TFF0_MOUSE	Dnaja2	cytosol [GO:0005829]; ATP binding [GO:0005524]; chaperone binding [GO:0051087]; metal ion binding [GO:0046872]; unfolded protein binding [GO:0051082]; protein refolding [GO:0042026]; response to heat [GO:0009408]	protein refolding [GO:0042026]; response to heat [GO:0009408]	412	Putative uncharacterized protein		15.0483			15.0483		15.0483	1
Q6PB52	tr|Q6PB52|Q6PB52_MOUSE Lrpap1 protein (Fragment) OS=Mus musculus GN=Lrpap1 PE=2 SV=1	Q6PB52_MOUSE	Lrpap1	endoplasmic reticulum [GO:0005783]; extracellular region [GO:0005576]; plasma membrane [GO:0005886]; heparin binding [GO:0008201]; low-density lipoprotein particle receptor binding [GO:0050750]; receptor antagonist activity [GO:0048019]; very-low-density lipoprotein particle receptor binding [GO:0070326]; extracellular negative regulation of signal transduction [GO:1900116]; negative regulation o…	extracellular negative regulation of signal transduction [GO:1900116]; negative regulation of beta-amyloid clearance [GO:1900222]; negative regulation of protein binding [GO:0032091]; negative regulation of very-low-density lipoprotein particle clearance [GO:0010916]	301	Lrpap1 protein (Fragment)		13.7643			13.7643		13.7643	1
Q9DAM4	tr|Q9DAM4|Q9DAM4_MOUSE Citrate synthase OS=Mus musculus GN=Csl PE=2 SV=1	Q9DAM4_MOUSE	Csl	mitochondrion [GO:0005739]; citrate (Si)-synthase activity [GO:0004108]; tricarboxylic acid cycle [GO:0006099]	tricarboxylic acid cycle [GO:0006099]	466	Citrate synthase		15.719			15.719		15.719	1
Q921U5	tr|Q921U5|Q921U5_MOUSE Psmd5 protein (Fragment) OS=Mus musculus GN=Psmd5 PE=2 SV=1	Q921U5_MOUSE	Psmd5	cytosol [GO:0005829]; nucleoplasm [GO:0005654]; proteasome regulatory particle; base subcomplex [GO:0008540]; proteasome regulatory particle assembly [GO:0070682]	proteasome regulatory particle assembly [GO:0070682]	217	Psmd5 protein (Fragment)	16.0269	16.0945	15.6178	15.4269	16.0607	15.5223	0.5384	0.0336044
Q8BTW2	tr|Q8BTW2|Q8BTW2_MOUSE Eukaryotic translation initiation factor 3 subunit F OS=Mus musculus GN=Eif3f PE=2 SV=1	Q8BTW2_MOUSE	Eif3f Eif3s5	eukaryotic 43S preinitiation complex [GO:0016282]; eukaryotic 48S preinitiation complex [GO:0033290]; eukaryotic translation initiation factor 3 complex [GO:0005852]; eukaryotic translation initiation factor 3 complex; eIF3m [GO:0071541]; membrane [GO:0016020]; translation initiation factor activity [GO:0003743]; translation initiation factor binding [GO:0031369]; ubiquitin-specific protease acti…	formation of translation preinitiation complex [GO:0001731]; protein deubiquitination [GO:0016579]; regulation of translational initiation [GO:0006446]; translational initiation [GO:0006413]	361	Eukaryotic translation initiation factor 3 subunit F (eIF3f) (Eukaryotic translation initiation factor 3 subunit 5) (eIF-3-epsilon) (eIF3 p47)	18.3757	18.4665	18.013	18.2513	18.4211	18.1321	0.2889	0.151642
Q3U6U7	tr|Q3U6U7|Q3U6U7_MOUSE Putative uncharacterized protein OS=Mus musculus GN=Wars PE=2 SV=1	Q3U6U7_MOUSE	Wars	cytoplasm [GO:0005737]; extracellular exosome [GO:0070062]; nucleus [GO:0005634]; ATP binding [GO:0005524]; tryptophan-tRNA ligase activity [GO:0004830]; regulation of angiogenesis [GO:0045765]; tryptophanyl-tRNA aminoacylation [GO:0006436]	regulation of angiogenesis [GO:0045765]; tryptophanyl-tRNA aminoacylation [GO:0006436]	475	Putative uncharacterized protein	17.942	17.7949	17.4286	17.6062	17.8684	17.5174	0.351	0.0930672
Q9JJE1	tr|Q9JJE1|Q9JJE1_MOUSE Brain cDNA; clone MNCb-1208; similar to Mus musculus mitogen activated protein kinase kinase 1 (Map2k1); mRNA OS=Mus musculus GN=Map2k1 PE=2 SV=1	Q9JJE1_MOUSE	Map2k1	cytoplasm [GO:0005737]; endoplasmic reticulum [GO:0005783]; extracellular exosome [GO:0070062]; plasma membrane [GO:0005886]; ATP binding [GO:0005524]; MAP kinase kinase activity [GO:0004708]; protein C-terminus binding [GO:0008022]; protein N-terminus binding [GO:0047485]; protein serine/threonine kinase activator activity [GO:0043539]; receptor signaling protein tyrosine phosphatase activity [G…	activation of MAPK activity [GO:0000187]; Bergmann glial cell differentiation [GO:0060020]; cell cycle arrest [GO:0007050]; cell motility [GO:0048870]; cellular senescence [GO:0090398]; cerebellar cortex formation [GO:0021697]; epithelial cell proliferation involved in lung morphogenesis [GO:0060502]; ERK1 and ERK2 cascade [GO:0070371]; face development [GO:0060324]; heart development [GO:0007507…	393	Brain cDNA; clone MNCb-1208; similar to Mus musculus mitogen activated protein kinase kinase 1 (Map2k1); mRNA		15.1477			15.1477		15.1477	1
Q3TMT4	tr|Q3TMT4|Q3TMT4_MOUSE Putative uncharacterized protein OS=Mus musculus GN=Aldh9a1 PE=2 SV=1	Q3TMT4_MOUSE	Aldh9a1	cytosol [GO:0005829]; extracellular exosome [GO:0070062]; mitochondrion [GO:0005739]; 4-trimethylammoniobutyraldehyde dehydrogenase activity [GO:0047105]; aldehyde dehydrogenase (NAD) activity [GO:0004029]; aminobutyraldehyde dehydrogenase activity [GO:0019145]; oxidoreductase activity; acting on the aldehyde or oxo group of donors; NAD or NADP as acceptor [GO:0016620]; carnitine metabolic proces…	carnitine metabolic process [GO:0009437]; cellular aldehyde metabolic process [GO:0006081]; neurotransmitter biosynthetic process [GO:0042136]; oxidation-reduction process [GO:0055114]	494	Putative uncharacterized protein	17.0306	17.3178	16.5114	16.7435	17.1742	16.6274	0.5467	0.0976208
Q8CE30	tr|Q8CE30|Q8CE30_MOUSE Putative uncharacterized protein OS=Mus musculus GN=Ncl PE=2 SV=1	Q8CE30_MOUSE	Ncl	cell cortex [GO:0005938]; cytoplasmic ribonucleoprotein granule [GO:0036464]; extracellular exosome [GO:0070062]; membrane [GO:0016020]; nucleolus [GO:0005730]; nucleoplasm [GO:0005654]; nucleus [GO:0005634]; ribonucleoprotein complex [GO:0030529]; identical protein binding [GO:0042802]; nucleotide binding [GO:0000166]; poly(A) RNA binding [GO:0044822]; protein C-terminus binding [GO:0008022]; RN…	angiogenesis [GO:0001525]; positive regulation of transcription from RNA polymerase II promoter [GO:0045944]; positive regulation of transcription of nuclear large rRNA transcript from RNA polymerase I promoter [GO:1901838]	707	Putative uncharacterized protein	14.2252	14.2411	14.2045	14.4235	14.2331	14.314	-0.0808	0.53814
Q3UXU8	tr|Q3UXU8|Q3UXU8_MOUSE CST complex subunit STN1 OS=Mus musculus GN=Obfc1 PE=1 SV=1	Q3UXU8_MOUSE	Obfc1	intermediate filament cytoskeleton [GO:0045111]; intracellular membrane-bounded organelle [GO:0043231]; nuclear chromosome; telomeric region [GO:0000784]; nucleolus [GO:0005730]; nucleoplasm [GO:0005654]; nucleus [GO:0005634]; single-stranded telomeric DNA binding [GO:0043047]; telomere maintenance [GO:0000723]; telomere maintenance via telomere lengthening [GO:0010833]	telomere maintenance [GO:0000723]; telomere maintenance via telomere lengthening [GO:0010833]	351	CST complex subunit STN1 (Oligonucleotide/oligosaccharide-binding fold-containing protein 1) (Suppressor of cdc thirteen homolog)		12.2056			12.2056		12.2056	1
F6RJV6	tr|F6RJV6|F6RJV6_MOUSE LanC-like protein 2 (Fragment) OS=Mus musculus GN=Lancl2 PE=1 SV=1	F6RJV6_MOUSE	Lancl2	cortical actin cytoskeleton [GO:0030864]; cytoplasm [GO:0005737]; cytosol [GO:0005829]; nucleus [GO:0005634]; plasma membrane [GO:0005886]; catalytic activity [GO:0003824]; phosphatidylinositol-3-phosphate binding [GO:0032266]; phosphatidylinositol-4-phosphate binding [GO:0070273]; phosphatidylinositol-5-phosphate binding [GO:0010314]; negative regulation of transcription; DNA-templated [GO:00458…	negative regulation of transcription; DNA-templated [GO:0045892]; positive regulation of abscisic acid-activated signaling pathway [GO:0009789]	441	LanC-like protein 2 (Fragment)		13.8515			13.8515		13.8515	1
Q3TFD0	tr|Q3TFD0|Q3TFD0_MOUSE Serine hydroxymethyltransferase OS=Mus musculus GN=Shmt2 PE=2 SV=1	Q3TFD0_MOUSE	Shmt2	cytoplasm [GO:0005737]; extracellular exosome [GO:0070062]; microtubule cytoskeleton [GO:0015630]; mitochondrial inner membrane [GO:0005743]; mitochondrial matrix [GO:0005759]; mitochondrial nucleoid [GO:0042645]; mitochondrion [GO:0005739]; nucleus [GO:0005634]; chromatin binding [GO:0003682]; glycine hydroxymethyltransferase activity [GO:0004372]; pyridoxal phosphate binding [GO:0030170]; glyci…	glycine metabolic process [GO:0006544]; L-serine metabolic process [GO:0006563]; one-carbon metabolic process [GO:0006730]; tetrahydrofolate interconversion [GO:0035999]	501	Serine hydroxymethyltransferase (EC 2.1.2.1)	19.3077	19.1544	19.0595	19.257	19.231	19.1582	0.0728	0.619226
G3UY42	tr|G3UY42|G3UY42_MOUSE Polyadenylate-binding protein 2 OS=Mus musculus GN=Pabpn1 PE=1 SV=1	G3UY42_MOUSE	Pabpn1	nucleus [GO:0005634]; ribonucleoprotein complex [GO:0030529]; nucleotide binding [GO:0000166]; poly(A) binding [GO:0008143]; poly(A) RNA binding [GO:0044822]; protein self-association [GO:0043621]; mRNA polyadenylation [GO:0006378]; poly(A) mRNA export from nucleus [GO:0016973]	mRNA polyadenylation [GO:0006378]; poly(A) mRNA export from nucleus [GO:0016973]	319	Polyadenylate-binding protein 2	15.4666	15.5366	14.6335	14.8716	15.5016	14.7525	0.7491	0.0263631
D3Z6P1	tr|D3Z6P1|D3Z6P1_MOUSE Multifunctional protein ADE2 (Fragment) OS=Mus musculus GN=Paics PE=1 SV=1	D3Z6P1_MOUSE	Paics	cytosol [GO:0005829]; extracellular exosome [GO:0070062]; membrane [GO:0016020]; identical protein binding [GO:0042802]; phosphoribosylaminoimidazole carboxylase activity [GO:0004638]; phosphoribosylaminoimidazolesuccinocarboxamide synthase activity [GO:0004639]; 'de novo' IMP biosynthetic process [GO:0006189]; adenine biosynthetic process [GO:0046084]	'de novo' IMP biosynthetic process [GO:0006189]; adenine biosynthetic process [GO:0046084]	83	Multifunctional protein ADE2 (Fragment)		15.6904			15.6904		15.6904	1
Q9WTS9	tr|Q9WTS9|Q9WTS9_MOUSE Scr3 OS=Mus musculus GN=Rbms2 PE=2 SV=1	Q9WTS9_MOUSE	Rbms2 scr3	nucleotide binding [GO:0000166]; poly(A) RNA binding [GO:0044822]		356	Scr3		12.9909			12.9909		12.9909	1
C6EQH3	tr|C6EQH3|C6EQH3_MOUSE Succinyl-CoA ligase subunit beta OS=Mus musculus GN=Suclg2 PE=2 SV=1	C6EQH3_MOUSE	Suclg2	mitochondrion [GO:0005739]; plasma membrane [GO:0005886]; ATP binding [GO:0005524]; ligase activity [GO:0016874]; metal ion binding [GO:0046872]; succinate-semialdehyde dehydrogenase (NAD) activity [GO:0004777]; oxidation-reduction process [GO:0055114]	oxidation-reduction process [GO:0055114]	414	Succinyl-CoA ligase subunit beta (EC 6.2.1.-)		13.8959			13.8959		13.8959	1
Q9EQE2	tr|Q9EQE2|Q9EQE2_MOUSE Protein phosphatase 2C alpha 1b OS=Mus musculus GN=Ppm1a PE=2 SV=1	Q9EQE2_MOUSE	Ppm1a Pp2ca1b	nucleus [GO:0005634]; calmodulin-dependent protein phosphatase activity [GO:0033192]; magnesium ion binding [GO:0000287]; manganese ion binding [GO:0030145]; phosphoprotein phosphatase activity [GO:0004721]; protein serine/threonine phosphatase activity [GO:0004722]; R-SMAD binding [GO:0070412]; signal transducer activity [GO:0004871]; cellular response to transforming growth factor beta stimulus…	cellular response to transforming growth factor beta stimulus [GO:0071560]; dephosphorylation [GO:0016311]; negative regulation of BMP signaling pathway [GO:0030514]; negative regulation of I-kappaB kinase/NF-kappaB signaling [GO:0043124]; negative regulation of NF-kappaB import into nucleus [GO:0042347]; negative regulation of SMAD protein complex assembly [GO:0010991]; negative regulation of tr…	323	Protein phosphatase 2C alpha 1b		14.1468			14.1468		14.1468	1
Q9ESU1	tr|Q9ESU1|Q9ESU1_MOUSE Integrase interactor 1 OS=Mus musculus GN=Smarcb1 PE=2 SV=1	Q9ESU1_MOUSE	Smarcb1 Ini1	BAF-type complex [GO:0090544]; nuclear chromatin [GO:0000790]; nucleolus [GO:0005730]; nucleoplasm [GO:0005654]; nucleus [GO:0005634]; protein complex [GO:0043234]; SWI/SNF complex [GO:0016514]; XY body [GO:0001741]; p53 binding [GO:0002039]; Tat protein binding [GO:0030957]; transcription coactivator activity [GO:0003713]; ATP-dependent chromatin remodeling [GO:0043044]; blastocyst development […	ATP-dependent chromatin remodeling [GO:0043044]; blastocyst development [GO:0001824]; blastocyst hatching [GO:0001835]; cell differentiation [GO:0030154]; chromatin remodeling [GO:0006338]; DNA repair [GO:0006281]; mitotic cell cycle phase transition [GO:0044772]; negative regulation of cell proliferation [GO:0008285]; nucleosome disassembly [GO:0006337]; positive regulation by host of viral tran…	385	Integrase interactor 1		14.5522			14.5522		14.5522	1
Q8R0M2	tr|Q8R0M2|Q8R0M2_MOUSE Ugp2 protein (Fragment) OS=Mus musculus GN=Ugp2 PE=2 SV=1	Q8R0M2_MOUSE	Ugp2	cytosol [GO:0005829]; extracellular exosome [GO:0070062]; nucleus [GO:0005634]; identical protein binding [GO:0042802]; UTP:glucose-1-phosphate uridylyltransferase activity [GO:0003983]; UDP-glucose metabolic process [GO:0006011]	UDP-glucose metabolic process [GO:0006011]	495	Ugp2 protein (Fragment)	17.1915	16.7713	16.8846	16.9136	16.9814	16.899	0.0823	0.733653
E9QMB7	tr|E9QMB7|E9QMB7_MOUSE N-alpha-acetyltransferase 30 OS=Mus musculus GN=Naa30 PE=1 SV=1	E9QMB7_MOUSE	Naa30	cytoplasm [GO:0005737]; NatC complex [GO:0031417]; polysome [GO:0005844]; peptide alpha-N-acetyltransferase activity [GO:0004596]; N-terminal peptidyl-methionine acetylation [GO:0017196]; N-terminal protein amino acid acetylation [GO:0006474]	N-terminal peptidyl-methionine acetylation [GO:0017196]; N-terminal protein amino acid acetylation [GO:0006474]	366	N-alpha-acetyltransferase 30		12.3464			12.3463		12.3463	1
Q8R1B2	tr|Q8R1B2|Q8R1B2_MOUSE Actr1b protein (Fragment) OS=Mus musculus GN=Actr1b PE=2 SV=1	Q8R1B2_MOUSE	Actr1b	centrosome [GO:0005813]; cytoplasm [GO:0005737]; dynactin complex [GO:0005869]; extracellular exosome [GO:0070062]; membrane [GO:0016020]		174	Actr1b protein (Fragment)		14.0298			14.0298		14.0298	1
Q4FJN2	tr|Q4FJN2|Q4FJN2_MOUSE FK506 binding protein 5 OS=Mus musculus GN=Fkbp5 PE=1 SV=1	Q4FJN2_MOUSE	Fkbp5 mCG_18519	cytoplasm [GO:0005737]; endoplasmic reticulum membrane [GO:0005789]; extracellular exosome [GO:0070062]; membrane [GO:0016020]; nucleoplasm [GO:0005654]; FK506 binding [GO:0005528]; heat shock protein binding [GO:0031072]; peptidyl-prolyl cis-trans isomerase activity [GO:0003755]; chaperone-mediated protein folding [GO:0061077]; protein peptidyl-prolyl isomerization [GO:0000413]	chaperone-mediated protein folding [GO:0061077]; protein peptidyl-prolyl isomerization [GO:0000413]	456	FK506 binding protein 5 (Fkbp5 protein) (Peptidyl-prolyl cis-trans isomerase FKBP5)	16.7961	16.58	16.4853	16.6727	16.688	16.579	0.1089	0.525425
D6RI86	tr|D6RI86|D6RI86_MOUSE Rab GDP dissociation inhibitor alpha (Fragment) OS=Mus musculus GN=Gdi1 PE=1 SV=2	D6RI86_MOUSE	Gdi1	cytoplasm [GO:0005737]; midbody [GO:0030496]; negative regulation of protein targeting to membrane [GO:0090315]	negative regulation of protein targeting to membrane [GO:0090315]	78	Rab GDP dissociation inhibitor alpha (Fragment)	16.4313	16.0301	16.6706	16.7434	16.2307	16.707	-0.4763	0.144529
Q3U9R7	tr|Q3U9R7|Q3U9R7_MOUSE Putative uncharacterized protein (Fragment) OS=Mus musculus GN=Gsr PE=2 SV=1	Q3U9R7_MOUSE	Gsr	external side of plasma membrane [GO:0009897]; extracellular exosome [GO:0070062]; mitochondrion [GO:0005739]; flavin adenine dinucleotide binding [GO:0050660]; glutathione-disulfide reductase activity [GO:0004362]; NADP binding [GO:0050661]; cell redox homeostasis [GO:0045454]; glutathione metabolic process [GO:0006749]	cell redox homeostasis [GO:0045454]; glutathione metabolic process [GO:0006749]	453	Putative uncharacterized protein (Fragment)	16.2157	16.0895	15.9364	15.7355	16.1526	15.8359	0.3166	0.116353
Q3TF41	tr|Q3TF41|Q3TF41_MOUSE Nucleosome assembly protein 1-like 1; isoform CRA_d OS=Mus musculus GN=Nap1l1 PE=2 SV=1	Q3TF41_MOUSE	Nap1l1 mCG_21331	membrane [GO:0016020]; nucleus [GO:0005634]; poly(A) RNA binding [GO:0044822]; nucleosome assembly [GO:0006334]	nucleosome assembly [GO:0006334]	368	Nucleosome assembly protein 1-like 1; isoform CRA_d	15.5371	15.3799	17.3501	16.5019	15.4585	16.926	-1.4674	0.0765935
Q8BMC5	tr|Q8BMC5|Q8BMC5_MOUSE Putative uncharacterized protein OS=Mus musculus GN=Adk PE=2 SV=1	Q8BMC5_MOUSE	Adk	cytoplasm [GO:0005737]; cytosol [GO:0005829]; nucleoplasm [GO:0005654]; nucleus [GO:0005634]; adenosine kinase activity [GO:0004001]; poly(A) RNA binding [GO:0044822]; AMP biosynthetic process [GO:0006167]; dATP biosynthetic process [GO:0006175]; purine ribonucleoside salvage [GO:0006166]	AMP biosynthetic process [GO:0006167]; dATP biosynthetic process [GO:0006175]; purine ribonucleoside salvage [GO:0006166]	260	Putative uncharacterized protein		14.4804			14.4804		14.4804	1
Q9DB01	tr|Q9DB01|Q9DB01_MOUSE Putative uncharacterized protein OS=Mus musculus GN=Pcbp4 PE=2 SV=1	Q9DB01_MOUSE	Pcbp4	poly(A) RNA binding [GO:0044822]; negative regulation of mRNA splicing; via spliceosome [GO:0048025]	negative regulation of mRNA splicing; via spliceosome [GO:0048025]	403	Putative uncharacterized protein		16.7858			16.7857		16.7857	1
Q9CWR5	tr|Q9CWR5|Q9CWR5_MOUSE Serine hydroxymethyltransferase OS=Mus musculus GN=Shmt1 PE=2 SV=1	Q9CWR5_MOUSE	Shmt1	cytoplasm [GO:0005737]; cytosol [GO:0005829]; extracellular exosome [GO:0070062]; mitochondrion [GO:0005739]; nucleoplasm [GO:0005654]; nucleus [GO:0005634]; glycine hydroxymethyltransferase activity [GO:0004372]; protein homodimerization activity [GO:0042803]; pyridoxal phosphate binding [GO:0030170]; serine binding [GO:0070905]; cellular response to tetrahydrofolate [GO:1904482]; folic acid met…	cellular response to tetrahydrofolate [GO:1904482]; folic acid metabolic process [GO:0046655]; glycine metabolic process [GO:0006544]; L-serine catabolic process [GO:0006565]; protein tetramerization [GO:0051262]; purine nucleobase biosynthetic process [GO:0009113]; tetrahydrofolate interconversion [GO:0035999]	478	Serine hydroxymethyltransferase (EC 2.1.2.1)	16.7927	16.3884	15.3879	15.7596	16.5905	15.5737	1.0167	0.0658151
E0CZD4	tr|E0CZD4|E0CZD4_MOUSE Beta-centractin (Fragment) OS=Mus musculus GN=Actr1b PE=1 SV=1	E0CZD4_MOUSE	Actr1b	centrosome [GO:0005813]; cytoplasm [GO:0005737]; dynactin complex [GO:0005869]; extracellular exosome [GO:0070062]; membrane [GO:0016020]		142	Beta-centractin (Fragment)		14.5976			14.5976		14.5976	1
Q14BL1	tr|Q14BL1|Q14BL1_MOUSE 1110020G09Rik protein (Fragment) OS=Mus musculus GN=Nadk2 PE=2 SV=2	Q14BL1_MOUSE	Nadk2 1110020G09Rik Nadkd1	mitochondrion [GO:0005739]; NAD kinase activity [GO:0003951]; protein homodimerization activity [GO:0042803]; NAD metabolic process [GO:0019674]; NADP biosynthetic process [GO:0006741]; phosphorylation [GO:0016310]	NAD metabolic process [GO:0019674]; NADP biosynthetic process [GO:0006741]; phosphorylation [GO:0016310]	370	1110020G09Rik protein (Fragment)		14.5846			14.5846		14.5846	1
Q9D094	tr|Q9D094|Q9D094_MOUSE Putative uncharacterized protein OS=Mus musculus GN=Hars PE=2 SV=1	Q9D094_MOUSE	Hars	cytoplasm [GO:0005737]; mitochondrion [GO:0005739]; ATP binding [GO:0005524]; histidine-tRNA ligase activity [GO:0004821]; histidyl-tRNA aminoacylation [GO:0006427]; mitochondrial translation [GO:0032543]	histidyl-tRNA aminoacylation [GO:0006427]; mitochondrial translation [GO:0032543]	509	Putative uncharacterized protein	18.3361	18.0987	17.9984	18.1514	18.2173	18.0749	0.1424	0.419166
Q8R3X4	tr|Q8R3X4|Q8R3X4_MOUSE Timm44 protein (Fragment) OS=Mus musculus GN=Timm44 PE=2 SV=1	Q8R3X4_MOUSE	Timm44	mitochondrial inner membrane [GO:0005743]; mitochondrial matrix [GO:0005759]; mitochondrion [GO:0005739]; chaperone binding [GO:0051087]; P-P-bond-hydrolysis-driven protein transmembrane transporter activity [GO:0015450]; protein import into mitochondrial matrix [GO:0030150]	protein import into mitochondrial matrix [GO:0030150]	450	Timm44 protein (Fragment)		15.0104			15.0104		15.0104	1
Q3TMC5	tr|Q3TMC5|Q3TMC5_MOUSE Putative uncharacterized protein OS=Mus musculus GN=Dars PE=2 SV=1	Q3TMC5_MOUSE	Dars	cytoplasm [GO:0005737]; extracellular exosome [GO:0070062]; membrane [GO:0016020]; aspartate-tRNA ligase activity [GO:0004815]; ATP binding [GO:0005524]; poly(A) RNA binding [GO:0044822]; aspartyl-tRNA aminoacylation [GO:0006422]	aspartyl-tRNA aminoacylation [GO:0006422]	501	Putative uncharacterized protein	17.6981	17.4148	17.789	17.7556	17.5564	17.7723	-0.2159	0.269368
D3Z3G6	tr|D3Z3G6|D3Z3G6_MOUSE Mitogen-activated protein kinase OS=Mus musculus GN=Mapk3 PE=1 SV=1	D3Z3G6_MOUSE	Mapk3	cytoplasm [GO:0005737]; cytosol [GO:0005829]; extracellular exosome [GO:0070062]; microtubule cytoskeleton [GO:0015630]; nuclear envelope [GO:0005635]; nucleoplasm [GO:0005654]; nucleus [GO:0005634]; ATP binding [GO:0005524]; MAP kinase activity [GO:0004707]; phosphatase binding [GO:0019902]; phosphotyrosine binding [GO:0001784]; protein kinase activity [GO:0004672]; Bergmann glial cell different…	Bergmann glial cell differentiation [GO:0060020]; BMP signaling pathway [GO:0030509]; cardiac neural crest cell development involved in heart development [GO:0061308]; cartilage development [GO:0051216]; cellular response to DNA damage stimulus [GO:0006974]; DNA damage induced protein phosphorylation [GO:0006975]; ERK1 and ERK2 cascade [GO:0070371]; face development [GO:0060324]; interleukin-1-me…	380	Mitogen-activated protein kinase (EC 2.7.11.24)		14.0175			14.0175		14.0175	1
Q3UBC6	tr|Q3UBC6|Q3UBC6_MOUSE Putative uncharacterized protein OS=Mus musculus GN=Hmbs PE=2 SV=1	Q3UBC6_MOUSE	Hmbs	hydroxymethylbilane synthase activity [GO:0004418]; peptidyl-pyrromethane cofactor linkage [GO:0018160]; tetrapyrrole biosynthetic process [GO:0033014]	peptidyl-pyrromethane cofactor linkage [GO:0018160]; tetrapyrrole biosynthetic process [GO:0033014]	360	Putative uncharacterized protein		16.4374			16.4374		16.4374	1
Q3TS40	tr|Q3TS40|Q3TS40_MOUSE Putative uncharacterized protein OS=Mus musculus GN=Fdft1 PE=2 SV=1	Q3TS40_MOUSE	Fdft1	endoplasmic reticulum [GO:0005783]; integral component of membrane [GO:0016021]; farnesyl-diphosphate farnesyltransferase activity [GO:0004310]; lipid biosynthetic process [GO:0008610]	lipid biosynthetic process [GO:0008610]	416	Putative uncharacterized protein	13.1417				13.1417		13.1417	1
E9PWY9	tr|E9PWY9|E9PWY9_MOUSE Phenylalanine--tRNA ligase alpha subunit OS=Mus musculus GN=Farsa PE=1 SV=1	E9PWY9_MOUSE	Farsa	cytoplasm [GO:0005737]; membrane [GO:0016020]; phenylalanine-tRNA ligase complex [GO:0009328]; ATP binding [GO:0005524]; phenylalanine-tRNA ligase activity [GO:0004826]; poly(A) RNA binding [GO:0044822]; tRNA binding [GO:0000049]; phenylalanyl-tRNA aminoacylation [GO:0006432]	phenylalanyl-tRNA aminoacylation [GO:0006432]	507	Phenylalanine--tRNA ligase alpha subunit	15.7401	14.892	17.1518	16.8873	15.316	17.0195	-1.7035	0.0617606
Q8R038	tr|Q8R038|Q8R038_MOUSE Melanocyte proliferating gene 1 OS=Mus musculus GN=Myg1 PE=2 SV=1	Q8R038_MOUSE	Myg1	extracellular exosome [GO:0070062]; mitochondrion [GO:0005739]; nucleoplasm [GO:0005654]; nucleus [GO:0005634]; locomotory exploration behavior [GO:0035641]	locomotory exploration behavior [GO:0035641]	380	Melanocyte proliferating gene 1		15.7141			15.7141		15.7141	1
A0A0A6YWP6	tr|A0A0A6YWP6|A0A0A6YWP6_MOUSE V-type proton ATPase subunit H OS=Mus musculus GN=Atp6v1h PE=1 SV=1	A0A0A6YWP6_MOUSE	Atp6v1h	extracellular exosome [GO:0070062]; lysosomal membrane [GO:0005765]; vacuolar proton-transporting V-type ATPase; V1 domain [GO:0000221]; proton-transporting ATPase activity; rotational mechanism [GO:0046961]; ATP hydrolysis coupled proton transport [GO:0015991]; endocytosis [GO:0006897]	ATP hydrolysis coupled proton transport [GO:0015991]; endocytosis [GO:0006897]	441	V-type proton ATPase subunit H	15.5072	15.5202	15.3812	15.639	15.5137	15.5101	0.0036	0.98028
D3YXT0	tr|D3YXT0|D3YXT0_MOUSE NADH dehydrogenase [ubiquinone] iron-sulfur protein 2; mitochondrial OS=Mus musculus GN=Ndufs2 PE=1 SV=1	D3YXT0_MOUSE	Ndufs2	mitochondrial respiratory chain complex I [GO:0005747]; mitochondrion [GO:0005739]; nucleoplasm [GO:0005654]; NAD binding [GO:0051287]; oxidoreductase activity; acting on NAD(P)H [GO:0016651]; quinone binding [GO:0048038]; ubiquitin protein ligase binding [GO:0031625]; response to oxidative stress [GO:0006979]	response to oxidative stress [GO:0006979]	437	NADH dehydrogenase [ubiquinone] iron-sulfur protein 2; mitochondrial		15.3369			15.3369		15.3369	1
Q3U7I9	tr|Q3U7I9|Q3U7I9_MOUSE Putative uncharacterized protein OS=Mus musculus GN=Ctsd PE=2 SV=1	Q3U7I9_MOUSE	Ctsd	extracellular exosome [GO:0070062]; extracellular space [GO:0005615]; lysosome [GO:0005764]; membrane raft [GO:0045121]; mitochondrion [GO:0005739]; aspartic-type endopeptidase activity [GO:0004190]; peptidase activity [GO:0008233]; autophagosome assembly [GO:0000045]; autophagy [GO:0006914]; protein catabolic process [GO:0030163]; proteolysis [GO:0006508]	autophagosome assembly [GO:0000045]; autophagy [GO:0006914]; protein catabolic process [GO:0030163]; proteolysis [GO:0006508]	404	Putative uncharacterized protein		14.1201			14.1201		14.1201	1
Q5KU03	tr|Q5KU03|Q5KU03_MOUSE Glycogen synthase kinase 3 beta OS=Mus musculus GN=Gsk3b PE=1 SV=1	Q5KU03_MOUSE	Gsk3b mCG_129094	beta-catenin destruction complex [GO:0030877]; cell body [GO:0044297]; centrosome [GO:0005813]; cytoplasm [GO:0005737]; cytosol [GO:0005829]; dendritic shaft [GO:0043198]; growth cone [GO:0030426]; membrane-bounded organelle [GO:0043227]; neuronal cell body [GO:0043025]; neuronal postsynaptic density [GO:0097481]; nucleoplasm [GO:0005654]; nucleus [GO:0005634]; plasma membrane [GO:0005886]; ribon…	axonogenesis [GO:0007409]; canonical Wnt signaling pathway [GO:0060070]; cell migration [GO:0016477]; cell proliferation [GO:0008283]; epithelial to mesenchymal transition [GO:0001837]; ER overload response [GO:0006983]; fat cell differentiation [GO:0045444]; glycogen metabolic process [GO:0005977]; hippocampus development [GO:0021766]; intracellular signal transduction [GO:0035556]; myoblast fus…	420	Glycogen synthase kinase 3 beta (Glycogen synthase kinase 3 beta/tau protein kinase I) (Glycogen synthase kinase-3 beta)			13.9485			13.9485	-13.9485	1
A2A7S7	tr|A2A7S7|A2A7S7_MOUSE Tyrosine--tRNA ligase OS=Mus musculus GN=Yars PE=1 SV=1	A2A7S7_MOUSE	Yars mCG_141662	cytoplasm [GO:0005737]; cytosol [GO:0005829]; nucleus [GO:0005634]; ATP binding [GO:0005524]; poly(A) RNA binding [GO:0044822]; tRNA binding [GO:0000049]; tyrosine-tRNA ligase activity [GO:0004831]; tyrosyl-tRNA aminoacylation [GO:0006437]	tyrosyl-tRNA aminoacylation [GO:0006437]	564	Tyrosine--tRNA ligase (EC 6.1.1.1) (Tyrosyl-tRNA synthetase)	12.8438	12.9494	16.6771	15.5907	12.8966	16.1339	-3.2373	0.0272639
B9EIE9	tr|B9EIE9|B9EIE9_MOUSE Adenylosuccinate synthetase isozyme 2 OS=Mus musculus GN=Adss PE=1 SV=1	B9EIE9_MOUSE	Adss Adss2 mCG_14946	cytoplasm [GO:0005737]; extracellular exosome [GO:0070062]; plasma membrane [GO:0005886]; adenylosuccinate synthase activity [GO:0004019]; GTP binding [GO:0005525]; magnesium ion binding [GO:0000287]; 'de novo' AMP biosynthetic process [GO:0044208]; AMP biosynthetic process [GO:0006167]; aspartate metabolic process [GO:0006531]; cellular response to electrical stimulus [GO:0071257]; IMP metabolic…	'de novo' AMP biosynthetic process [GO:0044208]; AMP biosynthetic process [GO:0006167]; aspartate metabolic process [GO:0006531]; cellular response to electrical stimulus [GO:0071257]; IMP metabolic process [GO:0046040]; purine nucleotide biosynthetic process [GO:0006164]; response to ammonium ion [GO:0060359]; response to purine-containing compound [GO:0014074]	456	Adenylosuccinate synthetase isozyme 2 (AMPSase 2) (AdSS 2) (EC 6.3.4.4) (Adenylosuccinate synthetase; acidic isozyme) (Adenylosuccinate synthetase; liver isozyme) (IMP--aspartate ligase 2)		13.6621			13.6621		13.6621	1
B1AUN3	tr|B1AUN3|B1AUN3_MOUSE Protein Eif2b3 OS=Mus musculus GN=Eif2b3 PE=1 SV=1	B1AUN3_MOUSE	Eif2b3	cytoplasm [GO:0005737]; eukaryotic translation initiation factor 2B complex [GO:0005851]; nucleotidyltransferase activity [GO:0016779]; oligodendrocyte development [GO:0014003]; positive regulation of GTPase activity [GO:0043547]; translational initiation [GO:0006413]	oligodendrocyte development [GO:0014003]; positive regulation of GTPase activity [GO:0043547]; translational initiation [GO:0006413]	401	Protein Eif2b3	15.4966	15.174	15.4356	15.3263	15.3353	15.3809	-0.0456	0.813778
Q8C693	tr|Q8C693|Q8C693_MOUSE Origin recognition complex subunit 4 OS=Mus musculus GN=Orc4 PE=2 SV=1	Q8C693_MOUSE	Orc4 Orc4l	actin cytoskeleton [GO:0015629]; cytoplasm [GO:0005737]; nuclear origin of replication recognition complex [GO:0005664]; nucleolus [GO:0005730]; nucleoplasm [GO:0005654]; nucleus [GO:0005634]; origin recognition complex [GO:0000808]; ATP binding [GO:0005524]; DNA replication origin binding [GO:0003688]; nucleotide binding [GO:0000166]; DNA replication [GO:0006260]; DNA replication initiation [GO:…	DNA replication [GO:0006260]; DNA replication initiation [GO:0006270]	433	Origin recognition complex subunit 4		13.0622			13.0622		13.0622	1
Q3THV8	tr|Q3THV8|Q3THV8_MOUSE Putative uncharacterized protein OS=Mus musculus GN=Rrm2 PE=2 SV=1	Q3THV8_MOUSE	Rrm2	cytoplasm [GO:0005737]; cytosol [GO:0005829]; nucleus [GO:0005634]; ribonucleoside-diphosphate reductase complex [GO:0005971]; ribonucleoside-diphosphate reductase activity; thioredoxin disulfide as acceptor [GO:0004748]; deoxyribonucleoside diphosphate metabolic process [GO:0009186]; deoxyribonucleotide metabolic process [GO:0009262]; protein oligomerization [GO:0051259]	deoxyribonucleoside diphosphate metabolic process [GO:0009186]; deoxyribonucleotide metabolic process [GO:0009262]; protein oligomerization [GO:0051259]	390	Putative uncharacterized protein		13.52			13.52		13.52	1
Q3UKH3	tr|Q3UKH3|Q3UKH3_MOUSE Putative uncharacterized protein OS=Mus musculus GN=Acaa2 PE=2 SV=1	Q3UKH3_MOUSE	Acaa2	mitochondrion [GO:0005739]; transferase activity; transferring acyl groups other than amino-acyl groups [GO:0016747]		397	Putative uncharacterized protein		15.5154			15.5154		15.5154	1
Q3TSQ7	tr|Q3TSQ7|Q3TSQ7_MOUSE Putative uncharacterized protein (Fragment) OS=Mus musculus GN=Glud1 PE=2 SV=1	Q3TSQ7_MOUSE	Glud1	cytoplasm [GO:0005737]; mitochondrial inner membrane [GO:0005743]; mitochondrial matrix [GO:0005759]; mitochondrion [GO:0005739]; ADP binding [GO:0043531]; glutamate dehydrogenase (NAD) activity [GO:0004352]; glutamate dehydrogenase [NAD(P)] activity [GO:0004353]; GTP binding [GO:0005525]; leucine binding [GO:0070728]; NAD binding [GO:0070403]; glutamate biosynthetic process [GO:0006537]; glutama…	glutamate biosynthetic process [GO:0006537]; glutamate catabolic process [GO:0006538]; positive regulation of insulin secretion [GO:0032024]	326	Putative uncharacterized protein (Fragment)	18.5938	18.3076	18.1274	18.4919	18.4507	18.3096	0.1411	0.60464
D3YXU1	tr|D3YXU1|D3YXU1_MOUSE Trifunctional enzyme subunit beta; mitochondrial (Fragment) OS=Mus musculus GN=Hadhb PE=1 SV=1	D3YXU1_MOUSE	Hadhb	endoplasmic reticulum [GO:0005783]; extracellular exosome [GO:0070062]; mitochondrial fatty acid beta-oxidation multienzyme complex [GO:0016507]; mitochondrial inner membrane [GO:0005743]; mitochondrial nucleoid [GO:0042645]; mitochondrial outer membrane [GO:0005741]; mitochondrion [GO:0005739]; acetyl-CoA C-acyltransferase activity [GO:0003988]; long-chain-3-hydroxyacyl-CoA dehydrogenase activit…	fatty acid beta-oxidation [GO:0006635]	173	Trifunctional enzyme subunit beta; mitochondrial (Fragment)		13.9177			13.9177		13.9177	1
G3UYE5	tr|G3UYE5|G3UYE5_MOUSE Polyadenylate-binding protein-interacting protein 1 OS=Mus musculus GN=Paip1 PE=1 SV=1	G3UYE5_MOUSE	Paip1	RNA binding [GO:0003723]; translation activator activity [GO:0008494]; positive regulation of translation [GO:0045727]	positive regulation of translation [GO:0045727]	410	Polyadenylate-binding protein-interacting protein 1	14.0953	14.329		14.4422	14.2121	14.4422	-0.2301	0.459336
Q3TG71	tr|Q3TG71|Q3TG71_MOUSE CNDP dipeptidase 2 (Metallopeptidase M20 family); isoform CRA_a OS=Mus musculus GN=Cndp2 PE=2 SV=1	Q3TG71_MOUSE	Cndp2 mCG_1552	cytosol [GO:0005829]; extracellular exosome [GO:0070062]; dipeptidase activity [GO:0016805]; peptidase activity [GO:0008233]; proteolysis [GO:0006508]	proteolysis [GO:0006508]	335	CNDP dipeptidase 2 (Metallopeptidase M20 family); isoform CRA_a	17.035	16.982	16.8811	17.1088	17.0084	16.9949	0.0135	0.918308
Q3UYP2	tr|Q3UYP2|Q3UYP2_MOUSE Putative uncharacterized protein OS=Mus musculus GN=Pcyox1 PE=2 SV=1	Q3UYP2_MOUSE	Pcyox1	extracellular exosome [GO:0070062]; lysosome [GO:0005764]; vacuolar membrane [GO:0005774]; very-low-density lipoprotein particle [GO:0034361]; prenylcysteine oxidase activity [GO:0001735]; prenylated protein catabolic process [GO:0030327]; prenylcysteine catabolic process [GO:0030328]	prenylated protein catabolic process [GO:0030327]; prenylcysteine catabolic process [GO:0030328]	505	Putative uncharacterized protein	15.6341	15.281	15.8216	16.2558	15.4575	16.0387	-0.5811	0.173438
A2ADR8	tr|A2ADR8|A2ADR8_MOUSE Nuclear inhibitor of protein phosphatase 1 OS=Mus musculus GN=Ppp1r8 PE=1 SV=1	A2ADR8_MOUSE	Ppp1r8	nuclear speck [GO:0016607]; nucleoplasm [GO:0005654]; protein phosphatase type 1 regulator activity [GO:0008599]; cell proliferation [GO:0008283]; regulation of catalytic activity [GO:0050790]	cell proliferation [GO:0008283]; regulation of catalytic activity [GO:0050790]	350	Nuclear inhibitor of protein phosphatase 1		14.4884			14.4884		14.4884	1
Q3TT94	tr|Q3TT94|Q3TT94_MOUSE Serine/threonine-protein phosphatase 2A 55 kDa regulatory subunit B OS=Mus musculus GN=Ppp2r2a PE=1 SV=1	Q3TT94_MOUSE	Ppp2r2a	protein phosphatase type 2A complex [GO:0000159]; protein phosphatase type 2A regulator activity [GO:0008601]; protein serine/threonine phosphatase activity [GO:0004722]; protein dephosphorylation [GO:0006470]; response to morphine [GO:0043278]; signal transduction [GO:0007165]	protein dephosphorylation [GO:0006470]; response to morphine [GO:0043278]; signal transduction [GO:0007165]	447	Serine/threonine-protein phosphatase 2A 55 kDa regulatory subunit B	15.6143	16.2621	15.3103	15.3219	15.9382	15.3161	0.622	0.194788
Q3V2X9	tr|Q3V2X9|Q3V2X9_MOUSE Putative uncharacterized protein OS=Mus musculus GN=Prkar2b PE=2 SV=1	Q3V2X9_MOUSE	Prkar2b	cAMP-dependent protein kinase complex [GO:0005952]; centrosome [GO:0005813]; ciliary base [GO:0097546]; cytoplasm [GO:0005737]; extracellular exosome [GO:0070062]; plasma membrane [GO:0005886]; cAMP-dependent protein kinase inhibitor activity [GO:0004862]; cAMP-dependent protein kinase regulator activity [GO:0008603]; protein kinase A catalytic subunit binding [GO:0034236]; ubiquitin protein liga…	fatty acid metabolic process [GO:0006631]; learning [GO:0007612]; negative regulation of cAMP-dependent protein kinase activity [GO:2000480]	256	Putative uncharacterized protein	16.4529	16.3821	15.8756	16.4376	16.4175	16.1566	0.2608	0.4542
Q543X6	tr|Q543X6|Q543X6_MOUSE Dual-specificity mitogen-activated protein kinase kinase 4 OS=Mus musculus GN=Map2k4 PE=1 SV=1	Q543X6_MOUSE	Map2k4	intracellular [GO:0005622]; ATP binding [GO:0005524]; JUN kinase kinase activity [GO:0008545]; activation of JUN kinase activity [GO:0007257]; cellular response to mechanical stimulus [GO:0071260]; JNK cascade [GO:0007254]; MAPK cascade [GO:0000165]; negative regulation of motor neuron apoptotic process [GO:2000672]; response to wounding [GO:0009611]	activation of JUN kinase activity [GO:0007257]; cellular response to mechanical stimulus [GO:0071260]; JNK cascade [GO:0007254]; MAPK cascade [GO:0000165]; negative regulation of motor neuron apoptotic process [GO:2000672]; response to wounding [GO:0009611]	397	Dual-specificity mitogen-activated protein kinase kinase 4		13.652			13.652		13.652	1
Q921W2	tr|Q921W2|Q921W2_MOUSE Nucleolysin TIAR OS=Mus musculus GN=Tial1 PE=1 SV=1	Q921W2_MOUSE	Tial1 mCG_21017	cytoplasm [GO:0005737]; extracellular exosome [GO:0070062]; nucleus [GO:0005634]; AU-rich element binding [GO:0017091]; nucleotide binding [GO:0000166]; poly(A) RNA binding [GO:0044822]; germ cell development [GO:0007281]; positive regulation of cell proliferation [GO:0008284]; stem cell division [GO:0017145]	germ cell development [GO:0007281]; positive regulation of cell proliferation [GO:0008284]; stem cell division [GO:0017145]	375	Nucleolysin TIAR (Tial1 cytotoxic granule-associated RNA binding protein-like 1; isoform CRA_a) (Tial1 protein)		14.5553			14.5553		14.5553	1
Q99KA3	tr|Q99KA3|Q99KA3_MOUSE Atp6v1b1 protein (Fragment) OS=Mus musculus GN=Atp6v1b1 PE=2 SV=1	Q99KA3_MOUSE	Atp6v1b1	apical plasma membrane [GO:0016324]; basolateral plasma membrane [GO:0016323]; extracellular exosome [GO:0070062]; membrane [GO:0016020]; proton-transporting V-type ATPase; V1 domain [GO:0033180]; vacuolar proton-transporting V-type ATPase complex [GO:0016471]; ATP binding [GO:0005524]; hydrogen ion transmembrane transporter activity [GO:0015078]; hydrolase activity; acting on acid anhydrides; ca…	ATP hydrolysis coupled proton transport [GO:0015991]; calcium ion homeostasis [GO:0055074]; excretion [GO:0007588]; ossification [GO:0001503]; pH reduction [GO:0045851]; proton transport [GO:0015992]; regulation of pH [GO:0006885]; sensory perception of sound [GO:0007605]	400	Atp6v1b1 protein (Fragment)	16.0662	15.7354	15.9714	15.8479	15.9008	15.9096	-0.0087	0.964577
A2RS23	tr|A2RS23|A2RS23_MOUSE Peptidase D OS=Mus musculus GN=Pepd PE=1 SV=1	A2RS23_MOUSE	Pepd mCG_18190	extracellular exosome [GO:0070062]; aminopeptidase activity [GO:0004177]; manganese ion binding [GO:0030145]; peptidase activity [GO:0008233]; proteolysis [GO:0006508]	proteolysis [GO:0006508]	493	Peptidase D (Peptidase D; isoform CRA_a) (Xaa-Pro dipeptidase)	15.1136	14.5757	14.9279	15.0901	14.8446	15.009	-0.1644	0.617722
Q5PPQ7	tr|Q5PPQ7|Q5PPQ7_MOUSE Coronin OS=Mus musculus GN=Coro1c PE=2 SV=1	Q5PPQ7_MOUSE	Coro1c	actin cytoskeleton [GO:0015629]; cytoskeleton [GO:0005856]; lamellipodium [GO:0030027]; lateral plasma membrane [GO:0016328]; actin filament binding [GO:0051015]; actin cortical patch assembly [GO:0000147]; actin cytoskeleton organization [GO:0030036]; negative regulation of epithelial cell migration [GO:0010633]; negative regulation of focal adhesion assembly [GO:0051895]; negative regulation of…	actin cortical patch assembly [GO:0000147]; actin cytoskeleton organization [GO:0030036]; negative regulation of epithelial cell migration [GO:0010633]; negative regulation of focal adhesion assembly [GO:0051895]; negative regulation of protein kinase activity by regulation of protein phosphorylation [GO:0044387]; negative regulation of protein phosphorylation [GO:0001933]; negative regulation of…	474	Coronin	14.5597	14.5443	13.4829	14.0587	14.552	13.7708	0.7812	0.113283
B7FAU8	tr|B7FAU8|B7FAU8_MOUSE Guanosine diphosphate (GDP) dissociation inhibitor 1 (Fragment) OS=Mus musculus GN=Gdi1 PE=1 SV=1	B7FAU8_MOUSE	Gdi1 RP23-436K3.9-007	cytoplasm [GO:0005737]; midbody [GO:0030496]; Rab GDP-dissociation inhibitor activity [GO:0005093]; negative regulation of protein targeting to membrane [GO:0090315]; protein transport [GO:0015031]	negative regulation of protein targeting to membrane [GO:0090315]; protein transport [GO:0015031]	149	Guanosine diphosphate (GDP) dissociation inhibitor 1 (Rab GDP dissociation inhibitor alpha) (Fragment)	16.3216	15.7744	16.3543	16.4663	16.048	16.4103	-0.3623	0.32401
Q91Y98	tr|Q91Y98|Q91Y98_MOUSE Thioredoxin reductase 1 (Fragment) OS=Mus musculus PE=4 SV=1	Q91Y98_MOUSE		oxidoreductase activity; acting on a sulfur group of donors; NAD(P) as acceptor [GO:0016668]		64	Thioredoxin reductase 1 (Fragment)	16.3425	15.8663	16.5697	16.423	16.1044	16.4963	-0.3919	0.256315
A0A0G2JGW0	tr|A0A0G2JGW0|A0A0G2JGW0_MOUSE Polypyrimidine tract-binding protein 2 OS=Mus musculus GN=Ptbp2 PE=1 SV=1	A0A0G2JGW0_MOUSE	Ptbp2	spliceosomal complex [GO:0005681]; mRNA binding [GO:0003729]; nucleotide binding [GO:0000166]; poly(A) RNA binding [GO:0044822]; mRNA splice site selection [GO:0006376]; negative regulation of RNA splicing [GO:0033119]; regulation of neural precursor cell proliferation [GO:2000177]	mRNA splice site selection [GO:0006376]; negative regulation of RNA splicing [GO:0033119]; regulation of neural precursor cell proliferation [GO:2000177]	356	Polypyrimidine tract-binding protein 2	16.8386	16.0388	17.1552	16.7276	16.4386	16.9414	-0.5028	0.383071
D3Z4H6	tr|D3Z4H6|D3Z4H6_MOUSE Nucleolysin TIA-1 OS=Mus musculus GN=Tia1 PE=1 SV=1	D3Z4H6_MOUSE	Tia1	cytoplasm [GO:0005737]; cytoplasmic stress granule [GO:0010494]; nuclear stress granule [GO:0097165]; nucleoplasm [GO:0005654]; nucleus [GO:0005634]; AU-rich element binding [GO:0017091]; nucleotide binding [GO:0000166]; poly(A) RNA binding [GO:0044822]; negative regulation of cytokine biosynthetic process [GO:0042036]; negative regulation of translation [GO:0017148]; regulation of mRNA splicing;…	negative regulation of cytokine biosynthetic process [GO:0042036]; negative regulation of translation [GO:0017148]; regulation of mRNA splicing; via spliceosome [GO:0048024]	385	Nucleolysin TIA-1		13.6906			13.6906		13.6906	1
Q6ZWS7	tr|Q6ZWS7|Q6ZWS7_MOUSE Putative uncharacterized protein OS=Mus musculus GN=Camk2g PE=2 SV=1	Q6ZWS7_MOUSE	Camk2g	membrane [GO:0016020]; neuronal postsynaptic density [GO:0097481]; ATP binding [GO:0005524]; calmodulin-dependent protein kinase activity [GO:0004683]; protein homodimerization activity [GO:0042803]; protein serine/threonine kinase activity [GO:0004674]; calcium ion transport [GO:0006816]; G1/S transition of mitotic cell cycle [GO:0000082]; protein autophosphorylation [GO:0046777]; protein oligom…	calcium ion transport [GO:0006816]; G1/S transition of mitotic cell cycle [GO:0000082]; protein autophosphorylation [GO:0046777]; protein oligomerization [GO:0051259]	495	Putative uncharacterized protein	15.6167	15.2403	15.1019	15.0963	15.4285	15.0991	0.3293	0.22221
D5MR34	tr|D5MR34|D5MR34_MOUSE Tubulin beta 3 (Fragment) OS=Mus musculus GN=Tubb3 PE=3 SV=1	D5MR34_MOUSE	Tubb3	microtubule [GO:0005874]; GTP binding [GO:0005525]; GTPase activity [GO:0003924]; structural constituent of cytoskeleton [GO:0005200]; microtubule-based process [GO:0007017]	microtubule-based process [GO:0007017]	133	Tubulin beta 3 (Fragment)	17.021	17.0288	16.6146	17.1321	17.0249	16.8733	0.1515	0.617402
Q3TTM6	tr|Q3TTM6|Q3TTM6_MOUSE Putative uncharacterized protein OS=Mus musculus GN=Pmpca PE=2 SV=1	Q3TTM6_MOUSE	Pmpca	extracellular space [GO:0005615]; mitochondrial inner membrane [GO:0005743]; mitochondrion [GO:0005739]; metalloendopeptidase activity [GO:0004222]; zinc ion binding [GO:0008270]; protein processing involved in protein targeting to mitochondrion [GO:0006627]	protein processing involved in protein targeting to mitochondrion [GO:0006627]	524	Putative uncharacterized protein	16.7826	16.1316	16.4555	16.6394	16.457	16.5474	-0.0903	0.8144
B2RS41	tr|B2RS41|B2RS41_MOUSE Aldhehyde dehydrogenase family 5; subfamily A1 OS=Mus musculus GN=Aldh5a1 PE=1 SV=1	B2RS41_MOUSE	Aldh5a1 mCG_3145	mitochondrion [GO:0005739]; aldehyde dehydrogenase (NAD) activity [GO:0004029]; carboxylic acid binding [GO:0031406]; NAD binding [GO:0051287]; succinate-semialdehyde dehydrogenase (NAD) activity [GO:0004777]; succinate-semialdehyde dehydrogenase [NAD(P)] activity [GO:0009013]; acetate metabolic process [GO:0006083]; central nervous system development [GO:0007417]; galactosylceramide metabolic pr…	acetate metabolic process [GO:0006083]; central nervous system development [GO:0007417]; galactosylceramide metabolic process [GO:0006681]; gamma-aminobutyric acid catabolic process [GO:0009450]; gamma-aminobutyric acid metabolic process [GO:0009448]; glucose metabolic process [GO:0006006]; glucosylceramide metabolic process [GO:0006678]; glutamate metabolic process [GO:0006536]; glutamine metabo…	523	Aldhehyde dehydrogenase family 5; subfamily A1 (Succinate-semialdehyde dehydrogenase; mitochondrial)	15.0449	15.4261	14.9008	14.8987	15.2355	14.8997	0.3358	0.220212
Q91YL8	tr|Q91YL8|Q91YL8_MOUSE Rtcd1 protein OS=Mus musculus GN=Rtca PE=2 SV=1	Q91YL8_MOUSE	Rtca Rtcd1	nucleoplasm [GO:0005654]; nucleus [GO:0005634]; ATP binding [GO:0005524]; poly(A) RNA binding [GO:0044822]; RNA binding [GO:0003723]; RNA-3'-phosphate cyclase activity [GO:0003963]; RNA processing [GO:0006396]	RNA processing [GO:0006396]	366	Rtcd1 protein		14.4364			14.4364		14.4364	1
Q9CVR0	tr|Q9CVR0|Q9CVR0_MOUSE Putative uncharacterized protein (Fragment) OS=Mus musculus GN=Tubb4b PE=2 SV=2	Q9CVR0_MOUSE	Tubb4b Tubb2c Tubb2c1	extracellular exosome [GO:0070062]; extracellular vesicle [GO:1903561]; microtubule [GO:0005874]; nucleus [GO:0005634]; double-stranded RNA binding [GO:0003725]; GTP binding [GO:0005525]; GTPase activity [GO:0003924]; structural constituent of cytoskeleton [GO:0005200]; microtubule-based process [GO:0007017]; protein polymerization [GO:0051258]	microtubule-based process [GO:0007017]; protein polymerization [GO:0051258]	291	Putative uncharacterized protein (Fragment)	19.694	19.5785	19.4214	19.0023	19.6362	19.2118	0.4243	0.190123
Q3THK0	tr|Q3THK0|Q3THK0_MOUSE DNA primase large subunit OS=Mus musculus GN=Prim2 PE=2 SV=1	Q3THK0_MOUSE	Prim2	primosome complex [GO:1990077]; 4 iron; 4 sulfur cluster binding [GO:0051539]; DNA binding [GO:0003677]; DNA primase activity [GO:0003896]; metal ion binding [GO:0046872]		505	DNA primase large subunit (EC 2.7.7.-)	14.9854	14.7245	16.0256	15.3314	14.8549	15.6785	-0.8235	0.156486
Q52KC1	tr|Q52KC1|Q52KC1_MOUSE Eukaryotic translation initiation factor 4A2 OS=Mus musculus GN=Eif4a2 PE=2 SV=1	Q52KC1_MOUSE	Eif4a2 mCG_128248	perinuclear region of cytoplasm [GO:0048471]; ATP binding [GO:0005524]; ATP-dependent RNA helicase activity [GO:0004004]; ATPase activity [GO:0016887]; poly(A) RNA binding [GO:0044822]; translation initiation factor activity [GO:0003743]; negative regulation of RNA-directed RNA polymerase activity [GO:1900260]; regulation of gene expression [GO:0010468]; regulation of translational initiation [GO…	negative regulation of RNA-directed RNA polymerase activity [GO:1900260]; regulation of gene expression [GO:0010468]; regulation of translational initiation [GO:0006446]; RNA secondary structure unwinding [GO:0010501]; translational initiation [GO:0006413]	407	Eukaryotic translation initiation factor 4A2 (Eukaryotic translation initiation factor 4A2; isoform CRA_d)			13.4305			13.4305	-13.4305	1
Q3TWG5	tr|Q3TWG5|Q3TWG5_MOUSE Cytoplasmic dynein 1 light intermediate chain 1 OS=Mus musculus GN=Dync1li1 PE=1 SV=1	Q3TWG5_MOUSE	Dync1li1 Dnclic1 mCG_7128	centrosome [GO:0005813]; cytoplasmic dynein complex [GO:0005868]; kinetochore [GO:0000776]; plasma membrane [GO:0005886]; spindle pole [GO:0000922]; microtubule motor activity [GO:0003777]; poly(A) RNA binding [GO:0044822]; microtubule-based movement [GO:0007018]; positive regulation of mitotic cell cycle spindle assembly checkpoint [GO:0090267]	microtubule-based movement [GO:0007018]; positive regulation of mitotic cell cycle spindle assembly checkpoint [GO:0090267]	523	Cytoplasmic dynein 1 light intermediate chain 1 (Dynein cytoplasmic 1 light intermediate chain 1)	16.7244	15.7706	17.613	17.2831	16.2475	17.448	-1.2005	0.140402
D3Z7P0	tr|D3Z7P0|D3Z7P0_MOUSE BRCA1-A complex subunit BRE OS=Mus musculus GN=Bre PE=1 SV=3	D3Z7P0_MOUSE	Bre	BRCA1-A complex [GO:0070531]; BRISC complex [GO:0070552]; cytoplasm [GO:0005737]; nuclear ubiquitin ligase complex [GO:0000152]; nucleus [GO:0005634]; polyubiquitin binding [GO:0031593]; tumor necrosis factor receptor binding [GO:0005164]; double-strand break repair [GO:0006302]; positive regulation of DNA repair [GO:0045739]; response to ionizing radiation [GO:0010212]	double-strand break repair [GO:0006302]; positive regulation of DNA repair [GO:0045739]; response to ionizing radiation [GO:0010212]	385	BRCA1-A complex subunit BRE		13.1999			13.1999		13.1999	1
Q3U6F6	tr|Q3U6F6|Q3U6F6_MOUSE Putative uncharacterized protein OS=Mus musculus GN=Sars PE=2 SV=1	Q3U6F6_MOUSE	Sars Sars1	cytoplasm [GO:0005737]; extracellular exosome [GO:0070062]; mitochondrion [GO:0005739]; ATP binding [GO:0005524]; serine-tRNA ligase activity [GO:0004828]; seryl-tRNA aminoacylation [GO:0006434]	seryl-tRNA aminoacylation [GO:0006434]	512	Putative uncharacterized protein	14.3452	12.847	16.7197	15.9987	13.5961	16.3592	-2.7631	0.0798324
Q3U232	tr|Q3U232|Q3U232_MOUSE Coronin OS=Mus musculus GN=Coro1a PE=2 SV=1	Q3U232_MOUSE	Coro1a	actin filament [GO:0005884]; axon [GO:0030424]; cell leading edge [GO:0031252]; cell-cell junction [GO:0005911]; cortical actin cytoskeleton [GO:0030864]; cytoplasm [GO:0005737]; early endosome [GO:0005769]; extracellular exosome [GO:0070062]; immunological synapse [GO:0001772]; lamellipodium [GO:0030027]; membrane [GO:0016020]; phagocytic cup [GO:0001891]; phagocytic vesicle [GO:0045335]; plasma…	actin cytoskeleton organization [GO:0030036]; actin filament organization [GO:0007015]; calcium ion transport [GO:0006816]; cell migration [GO:0016477]; cell-substrate adhesion [GO:0031589]; cellular response to interleukin-4 [GO:0071353]; early endosome to recycling endosome transport [GO:0061502]; homeostasis of number of cells within a tissue [GO:0048873]; leukocyte chemotaxis [GO:0030595]; na…	461	Coronin	16.3046	15.7762	15.6564	16.0195	16.0403	15.8379	0.2023	0.592244
Q5DTK0	tr|Q5DTK0|Q5DTK0_MOUSE MKIAA4169 protein (Fragment) OS=Mus musculus GN=Sept3 PE=2 SV=1	Q5DTK0_MOUSE	Sept3 mKIAA4169	GTP binding [GO:0005525]		281	MKIAA4169 protein (Fragment)		13.6523			13.6523		13.6523	1
Q3TYK4	tr|Q3TYK4|Q3TYK4_MOUSE Putative uncharacterized protein OS=Mus musculus GN=Prkar1a PE=2 SV=1	Q3TYK4_MOUSE	Prkar1a	AMP-activated protein kinase complex [GO:0031588]; cytoplasm [GO:0005737]; membrane [GO:0016020]; neuromuscular junction [GO:0031594]; plasma membrane raft [GO:0044853]; protein complex [GO:0043234]; cAMP-dependent protein kinase inhibitor activity [GO:0004862]; cAMP-dependent protein kinase regulator activity [GO:0008603]; protein kinase A catalytic subunit binding [GO:0034236]; ubiquitin protei…	cardiac muscle cell proliferation [GO:0060038]; cell proliferation [GO:0008283]; heart development [GO:0007507]; mesoderm formation [GO:0001707]; negative regulation of activated T cell proliferation [GO:0046007]; negative regulation of cAMP-dependent protein kinase activity [GO:2000480]; negative regulation of protein kinase activity [GO:0006469]; organ morphogenesis [GO:0009887]; protein phosph…	510	Putative uncharacterized protein	15.3941	15.7925	14.4711	15.3132	15.5933	14.8921	0.7012	0.271191
A0A0A0MQ68	tr|A0A0A0MQ68|A0A0A0MQ68_MOUSE Glutaryl-CoA dehydrogenase; mitochondrial OS=Mus musculus GN=Gcdh PE=1 SV=1	A0A0A0MQ68_MOUSE	Gcdh	mitochondrial inner membrane [GO:0005743]; mitochondrion [GO:0005739]; acyl-CoA dehydrogenase activity [GO:0003995]; electron carrier activity [GO:0009055]; fatty-acyl-CoA binding [GO:0000062]; flavin adenine dinucleotide binding [GO:0050660]; glutaryl-CoA dehydrogenase activity [GO:0004361]; oxidoreductase activity; acting on the CH-CH group of donors; with a flavin as acceptor [GO:0052890]; fat…	fatty acid beta-oxidation using acyl-CoA dehydrogenase [GO:0033539]; fatty-acyl-CoA biosynthetic process [GO:0046949]; lipid homeostasis [GO:0055088]	447	Glutaryl-CoA dehydrogenase; mitochondrial		13.5666			13.5666		13.5666	1
Q99L69	tr|Q99L69|Q99L69_MOUSE Branched chain ketoacid dehydrogenase E1; alpha polypeptide OS=Mus musculus GN=Bckdha PE=2 SV=1	Q99L69_MOUSE	Bckdha	mitochondrial alpha-ketoglutarate dehydrogenase complex [GO:0005947]; mitochondrion [GO:0005739]; alpha-ketoacid dehydrogenase activity [GO:0003826]; oxidoreductase activity; acting on the aldehyde or oxo group of donors; disulfide as acceptor [GO:0016624]; branched-chain amino acid catabolic process [GO:0009083]; oxidation-reduction process [GO:0055114]	branched-chain amino acid catabolic process [GO:0009083]; oxidation-reduction process [GO:0055114]	442	Branched chain ketoacid dehydrogenase E1; alpha polypeptide		13.2608			13.2608		13.2608	1
D3Z2F2	tr|D3Z2F2|D3Z2F2_MOUSE 60 kDa heat shock protein; mitochondrial (Fragment) OS=Mus musculus GN=Hspd1 PE=1 SV=1	D3Z2F2_MOUSE	Hspd1	cell surface [GO:0009986]; coated pit [GO:0005905]; coated vesicle [GO:0030135]; cytoplasm [GO:0005737]; cytosol [GO:0005829]; early endosome [GO:0005769]; extracellular exosome [GO:0070062]; extracellular space [GO:0005615]; intracellular membrane-bounded organelle [GO:0043231]; lipopolysaccharide receptor complex [GO:0046696]; membrane [GO:0016020]; mitochondrial inner membrane [GO:0005743]; mi…	activation of cysteine-type endopeptidase activity involved in apoptotic process [GO:0006919]; B cell activation [GO:0042113]; B cell cytokine production [GO:0002368]; B cell proliferation [GO:0042100]; isotype switching to IgG isotypes [GO:0048291]; MyD88-dependent toll-like receptor signaling pathway [GO:0002755]; negative regulation of apoptotic process [GO:0043066]; positive regulation of apo…	202	60 kDa heat shock protein; mitochondrial (Fragment)	14.4227	13.3903	18.0593	16.4433	13.9065	17.2513	-3.3448	0.0732578
Q9CRT0	tr|Q9CRT0|Q9CRT0_MOUSE Putative uncharacterized protein (Fragment) OS=Mus musculus GN=Tubb3 PE=2 SV=1	Q9CRT0_MOUSE	Tubb3	axon [GO:0030424]; cell periphery [GO:0071944]; cytoplasm [GO:0005737]; extracellular exosome [GO:0070062]; intracellular [GO:0005622]; microtubule [GO:0005874]; microtubule cytoskeleton [GO:0015630]; neuronal cell body [GO:0043025]; nucleus [GO:0005634]; GTP binding [GO:0005525]; GTPase activity [GO:0003924]; structural constituent of cytoskeleton [GO:0005200]; axon guidance [GO:0007411]; microt…	axon guidance [GO:0007411]; microtubule-based process [GO:0007017]; protein polymerization [GO:0051258]	235	Putative uncharacterized protein (Fragment)	18.355	18.1778	17.8531	18.2691	18.2664	18.0611	0.2053	0.459692
Q99L61	tr|Q99L61|Q99L61_MOUSE Tes protein OS=Mus musculus GN=Tes PE=2 SV=1	Q99L61_MOUSE	Tes	cell junction [GO:0030054]; cytoplasm [GO:0005737]; focal adhesion [GO:0005925]; nucleus [GO:0005634]; plasma membrane [GO:0005886]; protein complex [GO:0043234]; poly(A) RNA binding [GO:0044822]; zinc ion binding [GO:0008270]; negative regulation of cell proliferation [GO:0008285]	negative regulation of cell proliferation [GO:0008285]	410	Tes protein (Testis derived transcript)		13.2042			13.2042		13.2042	1
Q6P1B6	tr|Q6P1B6|Q6P1B6_MOUSE Selenophosphate synthetase 1 OS=Mus musculus GN=Sephs1 PE=2 SV=1	Q6P1B6_MOUSE	Sephs1	cytoplasm [GO:0005737]; nuclear membrane [GO:0031965]; plasma membrane [GO:0005886]; ATP binding [GO:0005524]; identical protein binding [GO:0042802]; protein heterodimerization activity [GO:0046982]; protein homodimerization activity [GO:0042803]		392	Selenophosphate synthetase 1		15.2986			15.2986		15.2986	1
A0A075B5P5	tr|A0A075B5P5|A0A075B5P5_MOUSE Protein Ighg3 (Fragment) OS=Mus musculus GN=Ighg3 PE=4 SV=1	A0A075B5P5_MOUSE	Ighg3	immunoglobulin receptor binding [GO:0034987]		330	Protein Ighg3 (Fragment)	16.3945	15.4659	16.7038	17.4619	15.9302	17.0828	-1.1525	0.194386
Q3UEM7	tr|Q3UEM7|Q3UEM7_MOUSE Fibrinogen gamma chain OS=Mus musculus GN=Fgg PE=1 SV=1	Q3UEM7_MOUSE	Fgg	blood microparticle [GO:0072562]; cell cortex [GO:0005938]; cell surface [GO:0009986]; external side of plasma membrane [GO:0009897]; extracellular exosome [GO:0070062]; extracellular space [GO:0005615]; fibrinogen complex [GO:0005577]; platelet alpha granule [GO:0031091]; cell adhesion molecule binding [GO:0050839]; receptor binding [GO:0005102]; structural molecule activity [GO:0005198]; blood …	blood coagulation; fibrin clot formation [GO:0072378]; cell-matrix adhesion [GO:0007160]; cellular protein complex assembly [GO:0043623]; fibrinolysis [GO:0042730]; negative regulation of endothelial cell apoptotic process [GO:2000352]; negative regulation of extrinsic apoptotic signaling pathway via death domain receptors [GO:1902042]; plasminogen activation [GO:0031639]; platelet aggregation [G…	436	Fibrinogen gamma chain	15.6626	17.0375	15.1244	16.4429	16.35	15.7836	0.5664	0.612382
F8WJB9	tr|F8WJB9|F8WJB9_MOUSE Ena/VASP-like protein OS=Mus musculus GN=Evl PE=1 SV=1	F8WJB9_MOUSE	Evl	cytoskeleton [GO:0005856]; membrane [GO:0016020]; actin polymerization or depolymerization [GO:0008154]; negative regulation of epithelial cell migration [GO:0010633]; negative regulation of ruffle assembly [GO:1900028]; positive regulation of stress fiber assembly [GO:0051496]; protein homotetramerization [GO:0051289]	actin polymerization or depolymerization [GO:0008154]; negative regulation of epithelial cell migration [GO:0010633]; negative regulation of ruffle assembly [GO:1900028]; positive regulation of stress fiber assembly [GO:0051496]; protein homotetramerization [GO:0051289]	399	Ena/VASP-like protein	15.2554	14.8114	14.5711	14.7938	15.0334	14.6824	0.351	0.29318
B9EHZ5	tr|B9EHZ5|B9EHZ5_MOUSE Membrane protein; palmitoylated 6 (MAGUK p55 subfamily member 6) OS=Mus musculus GN=Mpp6 PE=2 SV=1	B9EHZ5_MOUSE	Mpp6 mCG_119906	extracellular exosome [GO:0070062]; integral component of membrane [GO:0016021]; plasma membrane [GO:0005886]; guanylate kinase activity [GO:0004385]; GDP metabolic process [GO:0046710]; GMP metabolic process [GO:0046037]	GDP metabolic process [GO:0046710]; GMP metabolic process [GO:0046037]	539	Membrane protein; palmitoylated 6 (MAGUK p55 subfamily member 6) (Membrane protein; palmitoylated 6 (MAGUK p55 subfamily member 6); isoform CRA_a)	13.2137	13.0066	13.4284	13.6974	13.1101	13.5629	-0.4527	0.116505
Q8C2E1	tr|Q8C2E1|Q8C2E1_MOUSE Putative uncharacterized protein OS=Mus musculus GN=Ppp2r1a PE=2 SV=1	Q8C2E1_MOUSE	Ppp2r1a	chromosome; centromeric region [GO:0000775]; cytosol [GO:0005829]; extracellular exosome [GO:0070062]; protein phosphatase type 2A complex [GO:0000159]; antigen binding [GO:0003823]; protein heterodimerization activity [GO:0046982]; protein phosphatase type 2A regulator activity [GO:0008601]; protein serine/threonine phosphatase activity [GO:0004722]; chromosome segregation [GO:0007059]; female m…	chromosome segregation [GO:0007059]; female meiotic division [GO:0007143]; meiotic sister chromatid cohesion; centromeric [GO:0051754]; meiotic spindle elongation [GO:0051232]; mitotic sister chromatid separation [GO:0051306]; peptidyl-serine dephosphorylation [GO:0070262]; positive regulation of extrinsic apoptotic signaling pathway in absence of ligand [GO:2001241]; protein complex assembly [GO…	589	Putative uncharacterized protein	14.6036	14.1385	17.596	15.9004	14.371	16.7482	-2.3772	0.113875
Q8K0L1	tr|Q8K0L1|Q8K0L1_MOUSE Aldh6a1 protein OS=Mus musculus GN=Aldh6a1 PE=2 SV=1	Q8K0L1_MOUSE	Aldh6a1	extracellular exosome [GO:0070062]; mitochondrion [GO:0005739]; nucleoplasm [GO:0005654]; aldehyde dehydrogenase (NAD) activity [GO:0004029]; malonate-semialdehyde dehydrogenase (acetylating) activity [GO:0018478]; methylmalonate-semialdehyde dehydrogenase (acylating) activity [GO:0004491]; poly(A) RNA binding [GO:0044822]; brown fat cell differentiation [GO:0050873]; thymine catabolic process [G…	brown fat cell differentiation [GO:0050873]; thymine catabolic process [GO:0006210]; valine catabolic process [GO:0006574]	457	Aldh6a1 protein	15.272	14.9559	15.1063	15.4783	15.1139	15.2923	-0.1784	0.540969
Q91X76	tr|Q91X76|Q91X76_MOUSE 5'-nucleotidase domain containing 2 OS=Mus musculus GN=Nt5dc2 PE=1 SV=1	Q91X76_MOUSE	Nt5dc2	5'-nucleotidase activity [GO:0008253]; dephosphorylation [GO:0016311]	dephosphorylation [GO:0016311]	390	5'-nucleotidase domain containing 2 (Protein Nt5dc2)	17.5513	16.9673	17.6715	17.494	17.2593	17.5827	-0.3233	0.400299
A2RS58	tr|A2RS58|A2RS58_MOUSE Crk-like protein OS=Mus musculus GN=Crkl PE=1 SV=1	A2RS58_MOUSE	Crkl mCG_131167	cytoplasm [GO:0005737]; extracellular exosome [GO:0070062]; poly(A) RNA binding [GO:0044822]; anterior/posterior pattern specification [GO:0009952]; blood vessel development [GO:0001568]; heart development [GO:0007507]; organ morphogenesis [GO:0009887]; parathyroid gland development [GO:0060017]; pattern specification process [GO:0007389]; positive regulation of cell proliferation [GO:0008284]; t…	anterior/posterior pattern specification [GO:0009952]; blood vessel development [GO:0001568]; heart development [GO:0007507]; organ morphogenesis [GO:0009887]; parathyroid gland development [GO:0060017]; pattern specification process [GO:0007389]; positive regulation of cell proliferation [GO:0008284]; thymus development [GO:0048538]	303	Crk-like protein (V-crk sarcoma virus CT10 oncogene homolog (Avian)-like)		13.6275			13.6275		13.6275	1
A2AWQ2	tr|A2AWQ2|A2AWQ2_MOUSE Protein RCC2 (Fragment) OS=Mus musculus GN=Rcc2 PE=1 SV=1	A2AWQ2_MOUSE	Rcc2	chromosome; centromeric core domain [GO:0034506]; midbody [GO:0030496]; mitotic spindle midzone [GO:1990023]; microtubule binding [GO:0008017]; poly(A) RNA binding [GO:0044822]; protein domain specific binding [GO:0019904]; protein kinase binding [GO:0019901]; Rac GTPase binding [GO:0048365]; small GTPase binding [GO:0031267]; chromosome passenger complex localization to kinetochore [GO:0072356];…	chromosome passenger complex localization to kinetochore [GO:0072356]; focal adhesion assembly [GO:0048041]; integrin-mediated signaling pathway [GO:0007229]; negative regulation of GTPase activity [GO:0034260]; positive regulation of attachment of spindle microtubules to kinetochore [GO:0051987]; positive regulation of G2/M transition of mitotic cell cycle [GO:0010971]	170	Protein RCC2 (Fragment)	16.4765	15.681	17.1577	16.9125	16.0787	17.0351	-0.9563	0.14838
Q3UYQ4	tr|Q3UYQ4|Q3UYQ4_MOUSE Putative uncharacterized protein OS=Mus musculus GN=Api5 PE=2 SV=1	Q3UYQ4_MOUSE	Api5	membrane [GO:0016020]; nucleoplasm [GO:0005654]; nucleus [GO:0005634]; spliceosomal complex [GO:0005681]; fibroblast growth factor binding [GO:0017134]; poly(A) RNA binding [GO:0044822]; negative regulation of apoptotic process [GO:0043066]; negative regulation of fibroblast apoptotic process [GO:2000270]	negative regulation of apoptotic process [GO:0043066]; negative regulation of fibroblast apoptotic process [GO:2000270]	524	Putative uncharacterized protein	16.8456	15.6933	17.5316	16.8823	16.2694	17.2069	-0.9375	0.292044
Q3TH49	tr|Q3TH49|Q3TH49_MOUSE Putative uncharacterized protein OS=Mus musculus GN=Gart PE=2 SV=1	Q3TH49_MOUSE	Gart	extracellular exosome [GO:0070062]; ATP binding [GO:0005524]; metal ion binding [GO:0046872]; phosphoribosylamine-glycine ligase activity [GO:0004637]; purine nucleobase biosynthetic process [GO:0009113]	purine nucleobase biosynthetic process [GO:0009113]	433	Putative uncharacterized protein	15.5355	15.0202	15.0006	15.4449	15.2778	15.2227	0.055	0.886217
F6ZSB7	tr|F6ZSB7|F6ZSB7_MOUSE D-3-phosphoglycerate dehydrogenase (Fragment) OS=Mus musculus GN=Phgdh PE=1 SV=1	F6ZSB7_MOUSE	Phgdh	extracellular exosome [GO:0070062]; NAD binding [GO:0051287]; phosphoglycerate dehydrogenase activity [GO:0004617]; G1 to G0 transition [GO:0070314]; gamma-aminobutyric acid metabolic process [GO:0009448]; glial cell development [GO:0021782]; glutamine metabolic process [GO:0006541]; glycine metabolic process [GO:0006544]; L-serine metabolic process [GO:0006563]; neural tube development [GO:00219…	G1 to G0 transition [GO:0070314]; gamma-aminobutyric acid metabolic process [GO:0009448]; glial cell development [GO:0021782]; glutamine metabolic process [GO:0006541]; glycine metabolic process [GO:0006544]; L-serine metabolic process [GO:0006563]; neural tube development [GO:0021915]; neurogenesis [GO:0022008]; neuron projection development [GO:0031175]; regulation of gene expression [GO:001046…	149	D-3-phosphoglycerate dehydrogenase (Fragment)	19.0572	18.5325	18.9178	18.8937	18.7948	18.9057	-0.1109	0.71389
F6SAC3	tr|F6SAC3|F6SAC3_MOUSE Glucose-6-phosphate isomerase OS=Mus musculus GN=Gm1840 PE=1 SV=1	F6SAC3_MOUSE	Gm1840	glucose-6-phosphate isomerase activity [GO:0004347]; gluconeogenesis [GO:0006094]; glycolytic process [GO:0006096]	gluconeogenesis [GO:0006094]; glycolytic process [GO:0006096]	471	Glucose-6-phosphate isomerase (EC 5.3.1.9)	19.2322	18.6107	19.3408	19.2361	18.9214	19.2884	-0.367	0.364307
Q543M7	tr|Q543M7|Q543M7_MOUSE Importin subunit alpha OS=Mus musculus GN=Kpna3 PE=1 SV=1	Q543M7_MOUSE	Kpna3	cytosol [GO:0005829]; nuclear pore [GO:0005643]; nucleoplasm [GO:0005654]; nuclear localization sequence binding [GO:0008139]; protein transporter activity [GO:0008565]; cytokine-mediated signaling pathway [GO:0019221]; NLS-bearing protein import into nucleus [GO:0006607]	cytokine-mediated signaling pathway [GO:0019221]; NLS-bearing protein import into nucleus [GO:0006607]	521	Importin subunit alpha	16.361	15.2165	16.9575	16.7138	15.7887	16.8356	-1.0468	0.215455
Q3UUU4	tr|Q3UUU4|Q3UUU4_MOUSE Putative uncharacterized protein OS=Mus musculus GN=Sept6 PE=2 SV=1	Q3UUU4_MOUSE	Sept6	axon terminus [GO:0043679]; septin complex [GO:0031105]; synaptic vesicle [GO:0008021]; GTP binding [GO:0005525]		427	Putative uncharacterized protein	15.4522	15.3865	15.2044	15.7147	15.4193	15.4595	-0.0402	0.890173
A0A0J9YU62	tr|A0A0J9YU62|A0A0J9YU62_MOUSE C-terminal-binding protein 1 OS=Mus musculus GN=Ctbp1 PE=1 SV=1	A0A0J9YU62_MOUSE	Ctbp1			429	C-terminal-binding protein 1		14.9813			14.9813		14.9813	1
G3UYR8	tr|G3UYR8|G3UYR8_MOUSE Alpha-aminoadipic semialdehyde dehydrogenase OS=Mus musculus GN=Aldh7a1 PE=1 SV=1	G3UYR8_MOUSE	Aldh7a1	cytoplasm [GO:0005737]; extracellular exosome [GO:0070062]; mitochondrion [GO:0005739]; aldehyde dehydrogenase (NAD) activity [GO:0004029]; L-aminoadipate-semialdehyde dehydrogenase activity [GO:0004043]		475	Alpha-aminoadipic semialdehyde dehydrogenase	17.0602	16.532	16.7046	16.8587	16.7961	16.7816	0.0144	0.962885
Q3U3T6	tr|Q3U3T6|Q3U3T6_MOUSE Putative uncharacterized protein OS=Mus musculus GN=Stk24 PE=2 SV=1	Q3U3T6_MOUSE	Stk24	cytoplasm [GO:0005737]; extracellular exosome [GO:0070062]; nucleolus [GO:0005730]; nucleus [GO:0005634]; ATP binding [GO:0005524]; protein serine/threonine kinase activity [GO:0004674]; activation of protein kinase activity [GO:0032147]; execution phase of apoptosis [GO:0097194]; intrinsic apoptotic signaling pathway in response to oxidative stress [GO:0008631]; negative regulation of cell migra…	activation of protein kinase activity [GO:0032147]; execution phase of apoptosis [GO:0097194]; intrinsic apoptotic signaling pathway in response to oxidative stress [GO:0008631]; negative regulation of cell migration [GO:0030336]; protein autophosphorylation [GO:0046777]; protein phosphorylation [GO:0006468]; regulation of apoptotic process [GO:0042981]; regulation of axon regeneration [GO:004867…	431	Putative uncharacterized protein	15.8264	15.3236	15.7761	15.6882	15.575	15.7321	-0.157	0.600791
Q52L97	tr|Q52L97|Q52L97_MOUSE Importin subunit alpha OS=Mus musculus GN=Kpna2 PE=1 SV=1	Q52L97_MOUSE	Kpna2 Gm10184 mCG_2886	cytoplasm [GO:0005737]; nucleus [GO:0005634]; protein transporter activity [GO:0008565]; protein import into nucleus [GO:0006606]	protein import into nucleus [GO:0006606]	529	Importin subunit alpha	16.3722	15.562	16.9652	16.5556	15.967	16.7603	-0.7933	0.222637
Q8R582	tr|Q8R582|Q8R582_MOUSE Hnrpf protein (Fragment) OS=Mus musculus GN=Hnrnpf PE=2 SV=1	Q8R582_MOUSE	Hnrnpf Hnrpf	catalytic step 2 spliceosome [GO:0071013]; membrane [GO:0016020]; nucleotide binding [GO:0000166]; poly(A) RNA binding [GO:0044822]; single-stranded RNA binding [GO:0003727]; regulation of RNA splicing [GO:0043484]	regulation of RNA splicing [GO:0043484]	188	Hnrpf protein (Fragment)	14.3319	14.9163	13.9056	13.5842	14.6241	13.7449	0.8792	0.118772
Q3TQP7	tr|Q3TQP7|Q3TQP7_MOUSE Putative uncharacterized protein OS=Mus musculus GN=Acat1 PE=2 SV=1	Q3TQP7_MOUSE	Acat1	extracellular exosome [GO:0070062]; mitochondrial inner membrane [GO:0005743]; mitochondrion [GO:0005739]; acetyl-CoA C-acetyltransferase activity [GO:0003985]		424	Putative uncharacterized protein		16.5557			16.5557		16.5557	1
G3UYB1	tr|G3UYB1|G3UYB1_MOUSE Serine/threonine-protein kinase Chk1 OS=Mus musculus GN=Chek1 PE=1 SV=1	G3UYB1_MOUSE	Chek1	centrosome [GO:0005813]; condensed nuclear chromosome [GO:0000794]; extracellular space [GO:0005615]; intracellular membrane-bounded organelle [GO:0043231]; nucleoplasm [GO:0005654]; nucleus [GO:0005634]; replication fork [GO:0005657]; ATP binding [GO:0005524]; histone kinase activity (H3-T11 specific) [GO:0035402]; protein kinase activity [GO:0004672]; protein serine/threonine kinase activity [G…	cellular response to DNA damage stimulus [GO:0006974]; DNA damage checkpoint [GO:0000077]; DNA damage induced protein phosphorylation [GO:0006975]; DNA repair [GO:0006281]; G2/M transition of mitotic cell cycle [GO:0000086]; histone H3-T11 phosphorylation [GO:0035407]; negative regulation of mitotic nuclear division [GO:0045839]; peptidyl-threonine phosphorylation [GO:0018107]; protein phosphoryl…	432	Serine/threonine-protein kinase Chk1	14.1451	13.9472	14.2788	14.1203	14.0461	14.1995	-0.1534	0.349877
Q2XSQ4	tr|Q2XSQ4|Q2XSQ4_MOUSE TIP47 protein isoform 2 OS=Mus musculus GN=Plin3 PE=2 SV=1	Q2XSQ4_MOUSE	Plin3 M6prbp1			325	TIP47 protein isoform 2	16.585	16.0052	16.3051	16.4879	16.295	16.3965	-0.1014	0.770418
Q3TQR3	tr|Q3TQR3|Q3TQR3_MOUSE Eukaryotic translation initiation factor 5 OS=Mus musculus GN=Eif5 PE=1 SV=1	Q3TQR3_MOUSE	Eif5 mCG_118037 mCG_119306	cytoplasm [GO:0005737]; plasma membrane [GO:0005886]; poly(A) RNA binding [GO:0044822]; translation initiation factor activity [GO:0003743]; regulation of translational initiation [GO:0006446]	regulation of translational initiation [GO:0006446]	429	Eukaryotic translation initiation factor 5 (MCG118037) (MCG119306; isoform CRA_b)	18.0157	17.3235	18.0468	17.9152	17.6696	17.981	-0.3114	0.469991
Q547J4	tr|Q547J4|Q547J4_MOUSE Microtubule-associated protein OS=Mus musculus GN=Mapt PE=2 SV=1	Q547J4_MOUSE	Mapt mCG_11217	axon [GO:0030424]; axoneme [GO:0005930]; cytoplasm [GO:0005737]; cytoplasmic ribonucleoprotein granule [GO:0036464]; growth cone [GO:0030426]; microtubule [GO:0005874]; microtubule associated complex [GO:0005875]; microtubule cytoskeleton [GO:0015630]; nuclear periphery [GO:0034399]; nucleus [GO:0005634]; plasma membrane [GO:0005886]; postsynaptic density [GO:0014069]; tubulin complex [GO:0045298…	adult walking behavior [GO:0007628]; axon cargo transport [GO:0008088]; axon extension [GO:0048675]; axonogenesis [GO:0007409]; microtubule cytoskeleton organization [GO:0000226]; mitochondrion transport along microtubule [GO:0047497]; negative regulation of intracellular transport [GO:0032387]; neuron migration [GO:0001764]; positive regulation of axon extension [GO:0045773]; positive regulation…	372	Microtubule-associated protein	15.7828	15.6298	15.3158	15.7182	15.7063	15.517	0.1893	0.471925
F6Q404	tr|F6Q404|F6Q404_MOUSE Protein disulfide-isomerase A3 (Fragment) OS=Mus musculus GN=Pdia3 PE=1 SV=1	F6Q404_MOUSE	Pdia3	cell surface [GO:0009986]; endoplasmic reticulum [GO:0005783]; extracellular exosome [GO:0070062]; focal adhesion [GO:0005925]; nucleus [GO:0005634]; poly(A) RNA binding [GO:0044822]; protein disulfide isomerase activity [GO:0003756]; cell redox homeostasis [GO:0045454]; positive regulation of extrinsic apoptotic signaling pathway [GO:2001238]; protein folding [GO:0006457]; response to endoplasmi…	cell redox homeostasis [GO:0045454]; positive regulation of extrinsic apoptotic signaling pathway [GO:2001238]; protein folding [GO:0006457]; response to endoplasmic reticulum stress [GO:0034976]	124	Protein disulfide-isomerase A3 (Fragment)	17.9269	16.8655	18.5166	18.5068	17.3962	18.5116	-1.1154	0.170322
A0A0G2JEM7	tr|A0A0G2JEM7|A0A0G2JEM7_MOUSE Cytosol aminopeptidase (Fragment) OS=Mus musculus GN=Lap3 PE=1 SV=1	A0A0G2JEM7_MOUSE	Lap3	cytoplasm [GO:0005737]; extracellular exosome [GO:0070062]; focal adhesion [GO:0005925]; mitochondrion [GO:0005739]; nucleoplasm [GO:0005654]; nucleus [GO:0005634]; trans-Golgi network [GO:0005802]; peptidase activity [GO:0008233]; proteolysis [GO:0006508]	proteolysis [GO:0006508]	107	Cytosol aminopeptidase (Fragment)	16.7566	16.0893	16.8768	16.8216	16.4229	16.8492	-0.4263	0.330921
B7ZNM7	tr|B7ZNM7|B7ZNM7_MOUSE Sept5 protein OS=Mus musculus GN=Sept5 PE=2 SV=1	B7ZNM7_MOUSE	Sept5	GTP binding [GO:0005525]		381	Sept5 protein		14.5989			14.5989		14.5989	1
Q8CBS1	tr|Q8CBS1|Q8CBS1_MOUSE Putative uncharacterized protein (Fragment) OS=Mus musculus GN=Fkbp4 PE=2 SV=1	Q8CBS1_MOUSE	Fkbp4	cytoplasm [GO:0005737]; endoplasmic reticulum membrane [GO:0005789]; extracellular exosome [GO:0070062]; nucleoplasm [GO:0005654]; nucleus [GO:0005634]; ATP binding [GO:0005524]; FK506 binding [GO:0005528]; glucocorticoid receptor binding [GO:0035259]; GTP binding [GO:0005525]; heat shock protein binding [GO:0031072]; peptidyl-prolyl cis-trans isomerase activity [GO:0003755]; phosphoprotein bindi…	androgen receptor signaling pathway [GO:0030521]; chaperone-mediated protein folding [GO:0061077]; embryo implantation [GO:0007566]; male sex differentiation [GO:0046661]; prostate gland development [GO:0030850]; protein complex localization [GO:0031503]; protein peptidyl-prolyl isomerization [GO:0000413]; reproductive structure development [GO:0048608]; steroid hormone receptor complex assembly …	61	Putative uncharacterized protein (Fragment)	17.6139	16.9777	18.0251	17.7167	17.2958	17.8709	-0.575	0.245293
Q542I9	tr|Q542I9|Q542I9_MOUSE 26S protease regulatory subunit 4 OS=Mus musculus GN=Psmc1 PE=1 SV=1	Q542I9_MOUSE	Psmc1 mCG_122657	cell junction [GO:0030054]; cytosolic proteasome complex [GO:0031597]; membrane [GO:0016020]; nuclear proteasome complex [GO:0031595]; nucleoplasm [GO:0005654]; proteasome regulatory particle; base subcomplex [GO:0008540]; ATP binding [GO:0005524]; poly(A) RNA binding [GO:0044822]; proteasome-activating ATPase activity [GO:0036402]; TBP-class protein binding [GO:0017025]; ER-associated ubiquitin-…	ER-associated ubiquitin-dependent protein catabolic process [GO:0030433]; positive regulation of proteasomal protein catabolic process [GO:1901800]; positive regulation of RNA polymerase II transcriptional preinitiation complex assembly [GO:0045899]	440	26S protease regulatory subunit 4 (MCG122657)	18.2657	17.2663	18.7643	18.4507	17.7659	18.6075	-0.8416	0.249347
Q8C4J3	tr|Q8C4J3|Q8C4J3_MOUSE Putative uncharacterized protein (Fragment) OS=Mus musculus GN=Prkacb PE=2 SV=1	Q8C4J3_MOUSE	Prkacb	centrosome [GO:0005813]; ciliary base [GO:0097546]; extracellular exosome [GO:0070062]; ATP binding [GO:0005524]; cAMP-dependent protein kinase activity [GO:0004691]; magnesium ion binding [GO:0000287]; ubiquitin protein ligase binding [GO:0031625]; negative regulation of smoothened signaling pathway involved in dorsal/ventral neural tube patterning [GO:1901621]; neural tube closure [GO:0001843];…	negative regulation of smoothened signaling pathway involved in dorsal/ventral neural tube patterning [GO:1901621]; neural tube closure [GO:0001843]; protein phosphorylation [GO:0006468]; regulation of protein processing [GO:0070613]	108	Putative uncharacterized protein (Fragment)		14.4489			14.4489		14.4489	1
Q544I1	tr|Q544I1|Q544I1_MOUSE Protein NDRG3 OS=Mus musculus GN=Ndrg3 PE=1 SV=1	Q544I1_MOUSE	Ndrg3	cytoplasm [GO:0005737]; extracellular exosome [GO:0070062]; signal transduction [GO:0007165]	signal transduction [GO:0007165]	375	Protein NDRG3				12.8923		12.8923	-12.8923	1
Q3UJQ9	tr|Q3UJQ9|Q3UJQ9_MOUSE Succinyl-CoA:3-ketoacid-coenzyme A transferase OS=Mus musculus GN=Oxct1 PE=1 SV=1	Q3UJQ9_MOUSE	Oxct1	mitochondrion [GO:0005739]; 3-oxoacid CoA-transferase activity [GO:0008260]; cellular ketone body metabolic process [GO:0046950]; ketone body catabolic process [GO:0046952]; ketone catabolic process [GO:0042182]	cellular ketone body metabolic process [GO:0046950]; ketone body catabolic process [GO:0046952]; ketone catabolic process [GO:0042182]	486	Succinyl-CoA:3-ketoacid-coenzyme A transferase (EC 2.8.3.5)	17.3228	16.0465	16.819	17.248	16.6846	17.0335	-0.3489	0.655965
Q91Y95	tr|Q91Y95|Q91Y95_MOUSE Thioredoxin reductase 1 (Fragment) OS=Mus musculus PE=4 SV=1	Q91Y95_MOUSE		cell [GO:0005623]; flavin adenine dinucleotide binding [GO:0050660]; thioredoxin-disulfide reductase activity [GO:0004791]; cell redox homeostasis [GO:0045454]	cell redox homeostasis [GO:0045454]	297	Thioredoxin reductase 1 (Fragment)	17.7591	16.9601	17.9149	17.8876	17.3596	17.9012	-0.5415	0.308164
Q3UF75	tr|Q3UF75|Q3UF75_MOUSE Alpha-parvin OS=Mus musculus GN=Parva PE=1 SV=1	Q3UF75_MOUSE	Parva	actin cytoskeleton [GO:0015629]; cytoplasm [GO:0005737]; focal adhesion [GO:0005925]; lamellipodium [GO:0030027]; nucleus [GO:0005634]; actin binding [GO:0003779]; actin cytoskeleton reorganization [GO:0031532]; cell adhesion [GO:0007155]; cilium morphogenesis [GO:0060271]; substrate adhesion-dependent cell spreading [GO:0034446]	actin cytoskeleton reorganization [GO:0031532]; cell adhesion [GO:0007155]; cilium morphogenesis [GO:0060271]; substrate adhesion-dependent cell spreading [GO:0034446]	336	Alpha-parvin		13.774			13.774		13.774	1
C9K0Z7	tr|C9K0Z7|C9K0Z7_MOUSE FK-506-binding protein 38 OS=Mus musculus GN=Fkbp8 PE=2 SV=1	C9K0Z7_MOUSE	Fkbp8 fkbp38	cytoplasm [GO:0005737]; endoplasmic reticulum membrane [GO:0005789]; integral component of endoplasmic reticulum membrane [GO:0030176]; membrane [GO:0016020]; mitochondrial envelope [GO:0005740]; mitochondrion [GO:0005739]; FK506 binding [GO:0005528]; identical protein binding [GO:0042802]; peptidyl-prolyl cis-trans isomerase activity [GO:0003755]; camera-type eye development [GO:0043010]; cell f…	camera-type eye development [GO:0043010]; cell fate specification [GO:0001708]; chaperone-mediated protein folding [GO:0061077]; dorsal/ventral neural tube patterning [GO:0021904]; dorsal/ventral pattern formation [GO:0009953]; multicellular organism growth [GO:0035264]; negative regulation of apoptotic process [GO:0043066]; neural tube development [GO:0021915]; positive regulation of BMP signali…	354	FK-506-binding protein 38	16.026	15.4998	16.1811	15.7524	15.7629	15.9667	-0.2037	0.609056
Q91Z50	tr|Q91Z50|Q91Z50_MOUSE Flap endonuclease 1 OS=Mus musculus GN=Fen1 PE=1 SV=1	Q91Z50_MOUSE	Fen1 mCG_1942	membrane [GO:0016020]; mitochondrion [GO:0005739]; nucleolus [GO:0005730]; nucleoplasm [GO:0005654]; nucleus [GO:0005634]; plasma membrane [GO:0005886]; protein complex [GO:0043234]; 5'-3' exonuclease activity [GO:0008409]; 5'-flap endonuclease activity [GO:0017108]; DNA binding [GO:0003677]; exonuclease activity [GO:0004527]; flap endonuclease activity [GO:0048256]; magnesium ion binding [GO:000…	DNA repair [GO:0006281]; DNA replication [GO:0006260]; DNA replication; removal of RNA primer [GO:0043137]; memory [GO:0007613]; nucleic acid phosphodiester bond hydrolysis [GO:0090305]; RNA phosphodiester bond hydrolysis; endonucleolytic [GO:0090502]	380	Flap endonuclease 1 (Flap structure specific endonuclease 1) (Flap structure specific endonuclease 1; isoform CRA_c)		15.3043			15.3043		15.3043	1
Q3UWQ9	tr|Q3UWQ9|Q3UWQ9_MOUSE Putative uncharacterized protein OS=Mus musculus GN=Hmgcs1 PE=2 SV=1	Q3UWQ9_MOUSE	Hmgcs1	cytoplasm [GO:0005737]; nucleoplasm [GO:0005654]; nucleus [GO:0005634]; plasma membrane [GO:0005886]; hydroxymethylglutaryl-CoA synthase activity [GO:0004421]; isoprenoid biosynthetic process [GO:0008299]	isoprenoid biosynthetic process [GO:0008299]	520	Putative uncharacterized protein	19.5197	18.7101	19.5126	19.4409	19.1149	19.4767	-0.3618	0.467194
Q3UQA3	tr|Q3UQA3|Q3UQA3_MOUSE Putative uncharacterized protein OS=Mus musculus GN=Ppox PE=2 SV=1	Q3UQA3_MOUSE	Ppox	mitochondrial membrane [GO:0031966]; mitochondrion [GO:0005739]; oxygen-dependent protoporphyrinogen oxidase activity [GO:0004729]; heme biosynthetic process [GO:0006783]; oxidation-reduction process [GO:0055114]; porphyrin-containing compound biosynthetic process [GO:0006779]	heme biosynthetic process [GO:0006783]; oxidation-reduction process [GO:0055114]; porphyrin-containing compound biosynthetic process [GO:0006779]	477	Putative uncharacterized protein	14.2602	15.0178	14.5341	14.0113	14.639	14.2727	0.3662	0.509553
Q790Y8	tr|Q790Y8|Q790Y8_MOUSE Glucose-6-phosphate 1-dehydrogenase OS=Mus musculus GN=G6pdx PE=1 SV=1	Q790Y8_MOUSE	G6pdx mCG_21218	centrosome [GO:0005813]; cytoplasm [GO:0005737]; cytoplasmic side of plasma membrane [GO:0009898]; cytosol [GO:0005829]; extracellular exosome [GO:0070062]; intracellular membrane-bounded organelle [GO:0043231]; membrane [GO:0016020]; microtubule organizing center [GO:0005815]; glucose binding [GO:0005536]; glucose-6-phosphate dehydrogenase activity [GO:0004345]; identical protein binding [GO:004…	angiotensin mediated vasoconstriction involved in regulation of systemic arterial blood pressure [GO:0001998]; cellular response to oxidative stress [GO:0034599]; cholesterol biosynthetic process [GO:0006695]; cytokine production [GO:0001816]; erythrocyte development [GO:0048821]; erythrocyte maturation [GO:0043249]; glucose 6-phosphate metabolic process [GO:0051156]; glucose metabolic process [G…	515	Glucose-6-phosphate 1-dehydrogenase (EC 1.1.1.49)	16.9065	15.3638	17.1757	16.8317	16.1351	17.0037	-0.8685	0.38638
Q3V2C6	tr|Q3V2C6|Q3V2C6_MOUSE Putative uncharacterized protein OS=Mus musculus GN=Des PE=2 SV=1	Q3V2C6_MOUSE	Des	contractile fiber [GO:0043292]; cytoplasm [GO:0005737]; cytoskeleton [GO:0005856]; extracellular exosome [GO:0070062]; fascia adherens [GO:0005916]; intermediate filament [GO:0005882]; intracellular [GO:0005622]; neuromuscular junction [GO:0031594]; sarcolemma [GO:0042383]; Z disc [GO:0030018]; cytoskeletal protein binding [GO:0008092]; identical protein binding [GO:0042802]; structural constitue…	muscle organ development [GO:0007517]	469	Putative uncharacterized protein	16.987	16.3461	16.76	16.9334	16.6665	16.8466	-0.18	0.641746
Q8R562	tr|Q8R562|Q8R562_MOUSE Ribonucleoprotein OS=Mus musculus GN=Trove2 PE=2 SV=1	Q8R562_MOUSE	Trove2 Ro Ssa2	cytoplasm [GO:0005737]; nucleoplasm [GO:0005654]; nucleus [GO:0005634]; ribonucleoprotein complex [GO:0030529]; viral nucleocapsid [GO:0019013]; misfolded RNA binding [GO:0034336]; RNA binding [GO:0003723]; U2 snRNA binding [GO:0030620]; cilium morphogenesis [GO:0060271]; immune system development [GO:0002520]; response to UV [GO:0009411]; smoothened signaling pathway [GO:0007224]	cilium morphogenesis [GO:0060271]; immune system development [GO:0002520]; response to UV [GO:0009411]; smoothened signaling pathway [GO:0007224]	538	Ribonucleoprotein	13.9051	13.4846	14.4759	13.8807	13.6948	14.1783	-0.4834	0.315796
Q684Q6	tr|Q684Q6|Q684Q6_MOUSE Membrane protein; palmitoylated (Fragment) OS=Mus musculus GN=Mpp1 PE=2 SV=1	Q684Q6_MOUSE	Mpp1	cortical cytoskeleton [GO:0030863]; intracellular [GO:0005622]; membrane [GO:0016020]		427	Membrane protein; palmitoylated (Fragment)	13.6845	13.4161	14.1657	13.6213	13.5503	13.8935	-0.3431	0.375475
Q8BHC2	tr|Q8BHC2|Q8BHC2_MOUSE 2400003C14Rik protein OS=Mus musculus GN=Ist1 PE=2 SV=1	Q8BHC2_MOUSE	Ist1 2400003C14Rik	centrosome [GO:0005813]; cytosol [GO:0005829]; endoplasmic reticulum-Golgi intermediate compartment [GO:0005793]; extracellular exosome [GO:0070062]; Flemming body [GO:0090543]; midbody [GO:0030496]; MIT domain binding [GO:0090541]; protein complex binding [GO:0032403]; protein domain specific binding [GO:0019904]; abscission [GO:0009838]; cell division [GO:0051301]; establishment of protein loca…	abscission [GO:0009838]; cell division [GO:0051301]; establishment of protein localization [GO:0045184]; mitophagy in response to mitochondrial depolarization [GO:0098779]; positive regulation of collateral sprouting [GO:0048672]; positive regulation of defense response to virus by host [GO:0002230]; positive regulation of proteolysis [GO:0045862]; protein localization [GO:0008104]; viral capsid …	285	2400003C14Rik protein	15.9106	16.6366	15.3057	16.3162	16.2736	15.8109	0.4626	0.534581
Q3TLX1	tr|Q3TLX1|Q3TLX1_MOUSE Putative uncharacterized protein OS=Mus musculus GN=Nampt PE=2 SV=1	Q3TLX1_MOUSE	Nampt Pbef1	nicotinate-nucleotide diphosphorylase (carboxylating) activity [GO:0004514]; NAD biosynthetic process [GO:0009435]	NAD biosynthetic process [GO:0009435]	491	Putative uncharacterized protein	16.0115	15.0228	15.3174	15.6792	15.5171	15.4983	0.0187	0.974688
Q3TSR1	tr|Q3TSR1|Q3TSR1_MOUSE Vacuolar protein sorting 36 (Yeast) OS=Mus musculus GN=Vps36 PE=1 SV=1	Q3TSR1_MOUSE	Vps36 mCG_6966	cytosol [GO:0005829]; endosome [GO:0005768]; ESCRT II complex [GO:0000814]; extracellular exosome [GO:0070062]; late endosome [GO:0005770]; late endosome membrane [GO:0031902]; lysosome [GO:0005764]; phosphatidylinositol-3-phosphate binding [GO:0032266]; protein C-terminus binding [GO:0008022]; ubiquitin binding [GO:0043130]; endosomal transport [GO:0016197]; protein targeting to vacuole involved…	endosomal transport [GO:0016197]; protein targeting to vacuole involved in ubiquitin-dependent protein catabolic process via the multivesicular body sorting pathway [GO:0043328]	386	Vacuolar protein sorting 36 (Yeast) (Vacuolar protein-sorting-associated protein 36)		14.5668			14.5668		14.5668	1
Q9D8S5	tr|Q9D8S5|Q9D8S5_MOUSE MCG7614; isoform CRA_c OS=Mus musculus GN=Srsf5 PE=1 SV=1	Q9D8S5_MOUSE	Srsf5 Sfrs5 mCG_7614	nucleic acid binding [GO:0003676]; nucleotide binding [GO:0000166]; RS domain binding [GO:0050733]; response to wounding [GO:0009611]	response to wounding [GO:0009611]	270	MCG7614; isoform CRA_c (Serine/arginine-rich-splicing factor 5)		15.0625			15.0625		15.0625	1
J9JDU9	tr|J9JDU9|J9JDU9_MOUSE cAMP-dependent protein kinase catalytic subunit alpha isoform (Fragment) OS=Mus musculus GN=Prkaca PE=2 SV=1	J9JDU9_MOUSE	Prkaca	ATP binding [GO:0005524]; protein kinase activity [GO:0004672]		180	cAMP-dependent protein kinase catalytic subunit alpha isoform (Fragment)		13.965			13.965		13.965	1
Q3UXC8	tr|Q3UXC8|Q3UXC8_MOUSE Putative uncharacterized protein (Fragment) OS=Mus musculus GN=Hnrnpd PE=2 SV=1	Q3UXC8_MOUSE	Hnrnpd Hnrpd	extracellular exosome [GO:0070062]; nucleoplasm [GO:0005654]; ribonucleoprotein complex [GO:0030529]; nucleotide binding [GO:0000166]; poly(A) RNA binding [GO:0044822]; RNA binding [GO:0003723]; telomeric DNA binding [GO:0042162]; circadian regulation of translation [GO:0097167]; positive regulation of translation [GO:0045727]; regulation of circadian rhythm [GO:0042752]; regulation of mRNA stabi…	circadian regulation of translation [GO:0097167]; positive regulation of translation [GO:0045727]; regulation of circadian rhythm [GO:0042752]; regulation of mRNA stability [GO:0043488]	194	Putative uncharacterized protein (Fragment)		11.7676			11.7676		11.7676	1
Q3UE40	tr|Q3UE40|Q3UE40_MOUSE Putative uncharacterized protein OS=Mus musculus GN=Gna13 PE=2 SV=1	Q3UE40_MOUSE	Gna13	brush border membrane [GO:0031526]; extracellular exosome [GO:0070062]; focal adhesion [GO:0005925]; heterotrimeric G-protein complex [GO:0005834]; membrane [GO:0016020]; D5 dopamine receptor binding [GO:0031752]; G-protein beta/gamma-subunit complex binding [GO:0031683]; GTP binding [GO:0005525]; GTPase activity [GO:0003924]; signal transducer activity [GO:0004871]; type 1 angiotensin receptor b…	activation of phospholipase D activity [GO:0031584]; adenylate cyclase-activating G-protein coupled receptor signaling pathway [GO:0007189]; angiogenesis [GO:0001525]; cell differentiation [GO:0030154]; G-protein coupled receptor signaling pathway [GO:0007186]; intracellular signal transduction [GO:0035556]; in utero embryonic development [GO:0001701]; patterning of blood vessels [GO:0001569]; pl…	377	Putative uncharacterized protein		14.9716			14.9716		14.9716	1
Q6KAT3	tr|Q6KAT3|Q6KAT3_MOUSE MFLJ00064 protein (Fragment) OS=Mus musculus GN=Cndp2 PE=2 SV=1	Q6KAT3_MOUSE	Cndp2 mFLJ00064	cytosol [GO:0005829]; extracellular exosome [GO:0070062]; dipeptidase activity [GO:0016805]; metallopeptidase activity [GO:0008237]; peptidase activity [GO:0008233]; proteolysis [GO:0006508]	proteolysis [GO:0006508]	401	MFLJ00064 protein (Fragment)	16.7343	15.9602	16.2654	16.6394	16.3472	16.4523	-0.1051	0.829561
Q91WS8	tr|Q91WS8|Q91WS8_MOUSE Acyl-Coenzyme A dehydrogenase; medium chain OS=Mus musculus GN=Acadm PE=2 SV=1	Q91WS8_MOUSE	Acadm	axon [GO:0030424]; extracellular exosome [GO:0070062]; mitochondrion [GO:0005739]; nucleus [GO:0005634]; acyl-CoA dehydrogenase activity [GO:0003995]; electron carrier activity [GO:0009055]; fatty-acyl-CoA binding [GO:0000062]; flavin adenine dinucleotide binding [GO:0050660]; identical protein binding [GO:0042802]; medium-chain-acyl-CoA dehydrogenase activity [GO:0070991]; oxidoreductase activit…	cardiac muscle cell differentiation [GO:0055007]; carnitine biosynthetic process [GO:0045329]; carnitine metabolic process [GO:0009437]; carnitine metabolic process; CoA-linked [GO:0019254]; fatty acid beta-oxidation [GO:0006635]; fatty acid beta-oxidation using acyl-CoA dehydrogenase [GO:0033539]; heart development [GO:0007507]; lipid homeostasis [GO:0055088]; liver development [GO:0001889]; med…	421	Acyl-Coenzyme A dehydrogenase; medium chain		13.5407			13.5407		13.5407	1
E0CXA0	tr|E0CXA0|E0CXA0_MOUSE Hepatoma-derived growth factor (Fragment) OS=Mus musculus GN=Hdgf PE=1 SV=1	E0CXA0_MOUSE	Hdgf	extracellular space [GO:0005615]; nucleoplasm [GO:0005654]; nucleus [GO:0005634]; transcriptional repressor complex [GO:0017053]; growth factor activity [GO:0008083]; poly(A) RNA binding [GO:0044822]; RNA polymerase II transcription corepressor activity [GO:0001106]; transcription corepressor binding [GO:0001222]; cellular process [GO:0009987]; negative regulation of transcription from RNA polyme…	cellular process [GO:0009987]; negative regulation of transcription from RNA polymerase II promoter [GO:0000122]	202	Hepatoma-derived growth factor (Fragment)				12.5914		12.5914	-12.5914	1
Q8BGJ5	tr|Q8BGJ5|Q8BGJ5_MOUSE MCG13402; isoform CRA_a OS=Mus musculus GN=Ptbp1 PE=1 SV=1	Q8BGJ5_MOUSE	Ptbp1 mCG_13402	extracellular exosome [GO:0070062]; membrane [GO:0016020]; nucleus [GO:0005634]; nucleotide binding [GO:0000166]; poly(A) RNA binding [GO:0044822]; pre-mRNA binding [GO:0036002]; mRNA processing [GO:0006397]; negative regulation of mRNA splicing; via spliceosome [GO:0048025]; negative regulation of muscle cell differentiation [GO:0051148]; negative regulation of RNA splicing [GO:0033119]; positiv…	mRNA processing [GO:0006397]; negative regulation of mRNA splicing; via spliceosome [GO:0048025]; negative regulation of muscle cell differentiation [GO:0051148]; negative regulation of RNA splicing [GO:0033119]; positive regulation of transcription from RNA polymerase II promoter [GO:0045944]; regulation of alternative mRNA splicing; via spliceosome [GO:0000381]	529	MCG13402; isoform CRA_a (Polypyrimidine tract-binding protein 1)	19.1969	18.4419	19.2016	18.8241	18.8194	19.0128	-0.1933	0.691687
C0IMX3	tr|C0IMX3|C0IMX3_MOUSE Smarce1 variant 9 (Fragment) OS=Mus musculus GN=Smarce1 PE=2 SV=1	C0IMX3_MOUSE	Smarce1	BAF-type complex [GO:0090544]; nuclear chromatin [GO:0000790]; nucleoplasm [GO:0005654]; nucleus [GO:0005634]; protein complex [GO:0043234]; SWI/SNF complex [GO:0016514]; transcriptional repressor complex [GO:0017053]; chromatin binding [GO:0003682]; ligand-dependent nuclear receptor binding [GO:0016922]; N-acetyltransferase activity [GO:0008080]; protein N-terminus binding [GO:0047485]; RNA bind…	ATP-dependent chromatin remodeling [GO:0043044]; chromatin remodeling [GO:0006338]; negative regulation of transcription; DNA-templated [GO:0045892]; neurogenesis [GO:0022008]; nucleosome disassembly [GO:0006337]; regulation of transcription; DNA-templated [GO:0006355]	98	Smarce1 variant 9 (Fragment)	15.8594	15.1554	15.7021	15.8581	15.5074	15.7801	-0.2727	0.528382
Q4FJQ6	tr|Q4FJQ6|Q4FJQ6_MOUSE Serine (Or cysteine) peptidase inhibitor; clade B; member 6a; isoform CRA_a OS=Mus musculus GN=Serpinb6a PE=1 SV=1	Q4FJQ6_MOUSE	Serpinb6a mCG_1388	cytoplasm [GO:0005737]; extracellular exosome [GO:0070062]; extracellular space [GO:0005615]; protein complex [GO:0043234]; protease binding [GO:0002020]; serine-type endopeptidase inhibitor activity [GO:0004867]; cellular response to osmotic stress [GO:0071470]; negative regulation of endopeptidase activity [GO:0010951]; sensory perception of sound [GO:0007605]	cellular response to osmotic stress [GO:0071470]; negative regulation of endopeptidase activity [GO:0010951]; sensory perception of sound [GO:0007605]	378	Serine (Or cysteine) peptidase inhibitor; clade B; member 6a; isoform CRA_a (Serpin B6) (Serpinb6a protein)		14.0435			14.0435		14.0435	1
A0A0A6YX73	tr|A0A0A6YX73|A0A0A6YX73_MOUSE cAMP-dependent protein kinase type II-alpha regulatory subunit OS=Mus musculus GN=Prkar2a PE=1 SV=1	A0A0A6YX73_MOUSE	Prkar2a	AMP-activated protein kinase complex [GO:0031588]; cAMP-dependent protein kinase complex [GO:0005952]; centrosome [GO:0005813]; cytoplasm [GO:0005737]; extracellular exosome [GO:0070062]; focal adhesion [GO:0005925]; membrane [GO:0016020]; plasma membrane [GO:0005886]; plasma membrane raft [GO:0044853]; cAMP-dependent protein kinase inhibitor activity [GO:0004862]; cAMP-dependent protein kinase r…	negative regulation of cAMP-dependent protein kinase activity [GO:2000480]	380	cAMP-dependent protein kinase type II-alpha regulatory subunit	15.6373	15.0174	15.4212	15.2755	15.3273	15.3483	-0.021	0.953413
Q3UQD0	tr|Q3UQD0|Q3UQD0_MOUSE Putative uncharacterized protein (Fragment) OS=Mus musculus GN=Tomm40 PE=2 SV=1	Q3UQD0_MOUSE	Tomm40	cytoplasm [GO:0005737]; extracellular exosome [GO:0070062]; integral component of membrane [GO:0016021]; integral component of mitochondrial membrane [GO:0032592]; mitochondrial outer membrane translocase complex [GO:0005742]; mitochondrion [GO:0005739]; nucleoplasm [GO:0005654]; protein channel activity [GO:0015266]; protein import into mitochondrial matrix [GO:0030150]; protein targeting to mit…	protein import into mitochondrial matrix [GO:0030150]; protein targeting to mitochondrion [GO:0006626]	284	Putative uncharacterized protein (Fragment)		13.7892			13.7892		13.7892	1
Z4YKV1	tr|Z4YKV1|Z4YKV1_MOUSE Guanine nucleotide-binding protein G(s) subunit alpha isoforms short OS=Mus musculus GN=Gnas PE=1 SV=1	Z4YKV1_MOUSE	Gnas	cytoplasm [GO:0005737]; cytosol [GO:0005829]; dendrite [GO:0030425]; extracellular exosome [GO:0070062]; heterotrimeric G-protein complex [GO:0005834]; intrinsic component of membrane [GO:0031224]; membrane [GO:0016020]; nucleus [GO:0005634]; perinuclear region of cytoplasm [GO:0048471]; trans-Golgi network membrane [GO:0032588]; beta-2 adrenergic receptor binding [GO:0031698]; corticotropin-rele…	adenylate cyclase-activating adrenergic receptor signaling pathway [GO:0071880]; adenylate cyclase-activating dopamine receptor signaling pathway [GO:0007191]; adenylate cyclase-activating G-protein coupled receptor signaling pathway [GO:0007189]; bone development [GO:0060348]; cartilage development [GO:0051216]; cognition [GO:0050890]; developmental growth [GO:0048589]; DNA methylation [GO:00063…	379	Guanine nucleotide-binding protein G(s) subunit alpha isoforms short		14.8187			14.8187		14.8187	1
E9PXC0	tr|E9PXC0|E9PXC0_MOUSE Protein Srp54b OS=Mus musculus GN=Srp54c PE=1 SV=1	E9PXC0_MOUSE	Srp54c Srp54b	signal recognition particle [GO:0048500]; 7S RNA binding [GO:0008312]; GTP binding [GO:0005525]; GTPase activity [GO:0003924]; SRP-dependent cotranslational protein targeting to membrane [GO:0006614]	SRP-dependent cotranslational protein targeting to membrane [GO:0006614]	504	Protein Srp54b	17.2032	16.0399	17.0894	16.9475	16.6215	17.0184	-0.3968	0.568033
Q4QRK2	tr|Q4QRK2|Q4QRK2_MOUSE Fech protein (Fragment) OS=Mus musculus GN=Fech PE=2 SV=1	Q4QRK2_MOUSE	Fech	mitochondrial inner membrane [GO:0005743]; mitochondrion [GO:0005739]; ferrochelatase activity [GO:0004325]; heme binding [GO:0020037]; iron ion binding [GO:0005506]; iron-responsive element binding [GO:0030350]; tetrapyrrole binding [GO:0046906]; cholesterol metabolic process [GO:0008203]; detection of UV [GO:0009589]; erythrocyte differentiation [GO:0030218]; heme biosynthetic process [GO:00067…	cholesterol metabolic process [GO:0008203]; detection of UV [GO:0009589]; erythrocyte differentiation [GO:0030218]; heme biosynthetic process [GO:0006783]; iron ion homeostasis [GO:0055072]; porphyrin-containing compound biosynthetic process [GO:0006779]; protoporphyrinogen IX metabolic process [GO:0046501]; regulation of eIF2 alpha phosphorylation by heme [GO:0010999]; regulation of gene express…	399	Fech protein (Fragment)		13.5295	11.9657		13.5295	11.9657	1.5638	1
Q8BNS0	tr|Q8BNS0|Q8BNS0_MOUSE Putative uncharacterized protein OS=Mus musculus GN=Drg1 PE=2 SV=1	Q8BNS0_MOUSE	Drg1	membrane [GO:0016020]; polysome [GO:0005844]; GTP binding [GO:0005525]; identical protein binding [GO:0042802]		367	Putative uncharacterized protein		15.7402			15.7402		15.7402	1
Q14C53	tr|Q14C53|Q14C53_MOUSE Solute carrier family 39 (Zinc transporter); member 7 OS=Mus musculus GN=Slc39a7 PE=2 SV=1	Q14C53_MOUSE	Slc39a7	endoplasmic reticulum [GO:0005783]; endoplasmic reticulum membrane [GO:0005789]; nucleoplasm [GO:0005654]; zinc ion transmembrane transporter activity [GO:0005385]; cellular zinc ion homeostasis [GO:0006882]; zinc II ion transmembrane transport [GO:0071577]	cellular zinc ion homeostasis [GO:0006882]; zinc II ion transmembrane transport [GO:0071577]	476	Solute carrier family 39 (Zinc transporter); member 7		12.7315			12.7315		12.7315	1
Q7TT04	tr|Q7TT04|Q7TT04_MOUSE Nup43 protein (Fragment) OS=Mus musculus GN=Nup43 PE=2 SV=2	Q7TT04_MOUSE	Nup43	nuclear pore outer ring [GO:0031080]		375	Nup43 protein (Fragment)		14.1771			14.1771		14.1771	1
D6RHN2	tr|D6RHN2|D6RHN2_MOUSE Selenium-binding protein 1 OS=Mus musculus GN=Selenbp1 PE=1 SV=1	D6RHN2_MOUSE	Selenbp1	extracellular exosome [GO:0070062]; extracellular space [GO:0005615]; nucleolus [GO:0005730]; selenium binding [GO:0008430]; brown fat cell differentiation [GO:0050873]	brown fat cell differentiation [GO:0050873]	123	Selenium-binding protein 1	14.45	13.7074	13.7634	13.8072	14.0787	13.7853	0.2934	0.512871
D9J2V6	tr|D9J2V6|D9J2V6_MOUSE Pre-B-cell leukemia transcription factor 1 OS=Mus musculus GN=Pbx1 PE=1 SV=1	D9J2V6_MOUSE	Pbx1 PBX1	cytoplasm [GO:0005737]; nucleoplasm [GO:0005654]; nucleus [GO:0005634]; transcription factor complex [GO:0005667]; DNA binding [GO:0003677]; protein heterodimerization activity [GO:0046982]; sequence-specific DNA binding [GO:0043565]; transcription factor binding [GO:0008134]; transcriptional activator activity; RNA polymerase II core promoter proximal region sequence-specific binding [GO:0001077…	adrenal gland development [GO:0030325]; anterior/posterior pattern specification [GO:0009952]; branching involved in ureteric bud morphogenesis [GO:0001658]; embryonic hemopoiesis [GO:0035162]; embryonic limb morphogenesis [GO:0030326]; embryonic organ development [GO:0048568]; embryonic skeletal system development [GO:0048706]; negative regulation of neuron differentiation [GO:0045665]; negative…	339	Pre-B-cell leukemia transcription factor 1 (Pre-B-cell leukemia transcription factor 1d)	14.5259	14.7752	14.1441		14.6505	14.1441	0.5063	0.25654
Q8CBU3	tr|Q8CBU3|Q8CBU3_MOUSE Putative uncharacterized protein OS=Mus musculus PE=2 SV=1	Q8CBU3_MOUSE				341	Putative uncharacterized protein		14.0182			14.0182		14.0182	1
D6RJ16	tr|D6RJ16|D6RJ16_MOUSE ATP synthase subunit alpha; mitochondrial OS=Mus musculus GN=Atp5a1 PE=1 SV=1	D6RJ16_MOUSE	Atp5a1	extracellular exosome [GO:0070062]; membrane [GO:0016020]; mitochondrial inner membrane [GO:0005743]; mitochondrial proton-transporting ATP synthase complex [GO:0005753]; mitochondrion [GO:0005739]; plasma membrane [GO:0005886]; ATP binding [GO:0005524]; MHC class I protein binding [GO:0042288]; poly(A) RNA binding [GO:0044822]; proton-transporting ATP synthase activity; rotational mechanism [GO:…	hydrogen ion transmembrane transport [GO:1902600]; lipid metabolic process [GO:0006629]; negative regulation of endothelial cell proliferation [GO:0001937]	89	ATP synthase subunit alpha; mitochondrial	18.3899	17.0112	17.9101	18.3359	17.7005	18.1229	-0.4223	0.617457
E9QAG2	tr|E9QAG2|E9QAG2_MOUSE PHD finger protein 6 OS=Mus musculus GN=Phf6 PE=1 SV=1	E9QAG2_MOUSE	Phf6	nucleolus [GO:0005730]; nucleoplasm [GO:0005654]; nucleus [GO:0005634]; enzyme binding [GO:0019899]; histone binding [GO:0042393]; histone deacetylase binding [GO:0042826]; phosphoprotein binding [GO:0051219]; poly(A) RNA binding [GO:0044822]; ribonucleoprotein complex binding [GO:0043021]; scaffold protein binding [GO:0097110]; tubulin binding [GO:0015631]; zinc ion binding [GO:0008270]		323	PHD finger protein 6		14.1138			14.1138		14.1138	1
B7ZP22	tr|B7ZP22|B7ZP22_MOUSE Heterogeneous nuclear ribonucleoprotein A2/B1 OS=Mus musculus GN=Hnrnpa2b1 PE=2 SV=1	B7ZP22_MOUSE	Hnrnpa2b1	catalytic step 2 spliceosome [GO:0071013]; membrane [GO:0016020]; nucleus [GO:0005634]; ribonucleoprotein complex [GO:0030529]; spliceosomal complex [GO:0005681]; viral nucleocapsid [GO:0019013]; nucleotide binding [GO:0000166]; poly(A) RNA binding [GO:0044822]; pre-mRNA intronic binding [GO:0097157]; RNA binding [GO:0003723]; single-stranded telomeric DNA binding [GO:0043047]; mRNA processing [G…	mRNA processing [GO:0006397]; negative regulation of mRNA splicing; via spliceosome [GO:0048025]; negative regulation of transcription from RNA polymerase II promoter [GO:0000122]; RNA transport [GO:0050658]	341	Heterogeneous nuclear ribonucleoprotein A2/B1		13.7254			13.7254		13.7254	1
Q8R225	tr|Q8R225|Q8R225_MOUSE Slc25a24 protein (Fragment) OS=Mus musculus GN=Slc25a24 PE=2 SV=1	Q8R225_MOUSE	Slc25a24	cytoplasm [GO:0005737]; integral component of membrane [GO:0016021]; mitochondrion [GO:0005739]; ATP transmembrane transporter activity [GO:0005347]; calcium ion binding [GO:0005509]; ATP transport [GO:0015867]; cellular response to calcium ion [GO:0071277]; cellular response to oxidative stress [GO:0034599]; mitochondrial transport [GO:0006839]; regulation of cell death [GO:0010941]	ATP transport [GO:0015867]; cellular response to calcium ion [GO:0071277]; cellular response to oxidative stress [GO:0034599]; mitochondrial transport [GO:0006839]; regulation of cell death [GO:0010941]	232	Slc25a24 protein (Fragment)		13.5418			13.5418		13.5418	1
Q8VEI6	tr|Q8VEI6|Q8VEI6_MOUSE Asna1 protein OS=Mus musculus GN=Asna1 PE=2 SV=1	Q8VEI6_MOUSE	Asna1	extracellular exosome [GO:0070062]; nucleolus [GO:0005730]; nucleus [GO:0005634]; ATP binding [GO:0005524]; ATPase activity [GO:0016887]		218	Asna1 protein		14.8837			14.8837		14.8837	1
D6RHM6	tr|D6RHM6|D6RHM6_MOUSE Arfaptin-2 OS=Mus musculus GN=Arfip2 PE=1 SV=1	D6RHM6_MOUSE	Arfip2	cell cortex [GO:0005938]; cytoplasm [GO:0005737]; ruffle [GO:0001726]; trans-Golgi network membrane [GO:0032588]; GTP-dependent protein binding [GO:0030742]; phosphatidylinositol-4-phosphate binding [GO:0070273]; actin cytoskeleton organization [GO:0030036]; regulation of Arp2/3 complex-mediated actin nucleation [GO:0034315]; ruffle organization [GO:0031529]	actin cytoskeleton organization [GO:0030036]; regulation of Arp2/3 complex-mediated actin nucleation [GO:0034315]; ruffle organization [GO:0031529]	159	Arfaptin-2		10.0208			10.0208		10.0208	1
Q3TGR2	tr|Q3TGR2|Q3TGR2_MOUSE Fibrinogen beta chain OS=Mus musculus GN=Fgb PE=1 SV=1	Q3TGR2_MOUSE	Fgb mCG_17068	blood microparticle [GO:0072562]; cell cortex [GO:0005938]; cell surface [GO:0009986]; external side of plasma membrane [GO:0009897]; extracellular exosome [GO:0070062]; extracellular space [GO:0005615]; extracellular vesicle [GO:1903561]; fibrinogen complex [GO:0005577]; platelet alpha granule [GO:0031091]; chaperone binding [GO:0051087]; structural molecule activity [GO:0005198]; blood coagulat…	blood coagulation; fibrin clot formation [GO:0072378]; cell-matrix adhesion [GO:0007160]; cellular protein complex assembly [GO:0043623]; cellular response to interleukin-1 [GO:0071347]; cellular response to leptin stimulus [GO:0044320]; fibrinolysis [GO:0042730]; induction of bacterial agglutination [GO:0043152]; negative regulation of endothelial cell apoptotic process [GO:2000352]; negative re…	481	Fibrinogen beta chain (Fibrinogen; B beta polypeptide; isoform CRA_a)	16.8431	15.4918	16.2343	16.662	16.1674	16.4481	-0.2806	0.730303
Q3UPU8	tr|Q3UPU8|Q3UPU8_MOUSE Putative uncharacterized protein OS=Mus musculus GN=Acaa1a PE=2 SV=1	Q3UPU8_MOUSE	Acaa1a Acaa1	intracellular membrane-bounded organelle [GO:0043231]; membrane [GO:0016020]; mitochondrion [GO:0005739]; peroxisome [GO:0005777]; acetyl-CoA C-acetyltransferase activity [GO:0003985]; palmitoyl-CoA oxidase activity [GO:0016401]; bile acid metabolic process [GO:0008206]; fatty acid beta-oxidation [GO:0006635]; fatty acid metabolic process [GO:0006631]; very long-chain fatty acid metabolic process…	bile acid metabolic process [GO:0008206]; fatty acid beta-oxidation [GO:0006635]; fatty acid metabolic process [GO:0006631]; very long-chain fatty acid metabolic process [GO:0000038]	424	Putative uncharacterized protein		14.7929			14.7929		14.7929	1
Q3UKE7	tr|Q3UKE7|Q3UKE7_MOUSE Putative uncharacterized protein OS=Mus musculus GN=Hmgcs1 PE=2 SV=1	Q3UKE7_MOUSE	Hmgcs1	cytoplasm [GO:0005737]; nucleoplasm [GO:0005654]; nucleus [GO:0005634]; plasma membrane [GO:0005886]; hydroxymethylglutaryl-CoA synthase activity [GO:0004421]; isoprenoid biosynthetic process [GO:0008299]	isoprenoid biosynthetic process [GO:0008299]	520	Putative uncharacterized protein	15.2046	15.4315	15.288	15.4885	15.318	15.3882	-0.0701	0.688446
B7ZWL9	tr|B7ZWL9|B7ZWL9_MOUSE Glucose-6-phosphate isomerase OS=Mus musculus GN=Gpi1 PE=2 SV=1	B7ZWL9_MOUSE	Gpi1	ciliary membrane [GO:0060170]; cytoplasm [GO:0005737]; extracellular exosome [GO:0070062]; membrane [GO:0016020]; nucleoplasm [GO:0005654]; plasma membrane [GO:0005886]; glucose-6-phosphate isomerase activity [GO:0004347]; ubiquitin protein ligase binding [GO:0031625]; erythrocyte homeostasis [GO:0034101]; gluconeogenesis [GO:0006094]; glucose homeostasis [GO:0042593]; glycolytic process [GO:0006…	erythrocyte homeostasis [GO:0034101]; gluconeogenesis [GO:0006094]; glucose homeostasis [GO:0042593]; glycolytic process [GO:0006096]; glycolytic process through glucose-6-phosphate [GO:0061620]; in utero embryonic development [GO:0001701]; mesoderm formation [GO:0001707]	344	Glucose-6-phosphate isomerase (EC 5.3.1.9)	18.092	17.1475	18.0036	17.7376	17.6197	17.8706	-0.2508	0.660001
B1AXZ0	tr|B1AXZ0|B1AXZ0_MOUSE ELAV-like protein OS=Mus musculus GN=Elavl2 PE=1 SV=1	B1AXZ0_MOUSE	Elavl2	nucleotide binding [GO:0000166]; poly(A) RNA binding [GO:0044822]		346	ELAV-like protein		13.1089			13.1089		13.1089	1
Q9CY49	tr|Q9CY49|Q9CY49_MOUSE Putative uncharacterized protein OS=Mus musculus GN=Tbl2 PE=2 SV=1	Q9CY49_MOUSE	Tbl2	endoplasmic reticulum [GO:0005783]; phosphoprotein binding [GO:0051219]; poly(A) RNA binding [GO:0044822]; protein kinase binding [GO:0019901]; translation initiation factor binding [GO:0031369]; cellular response to glucose starvation [GO:0042149]; cellular response to hypoxia [GO:0071456]; endoplasmic reticulum unfolded protein response [GO:0030968]	cellular response to glucose starvation [GO:0042149]; cellular response to hypoxia [GO:0071456]; endoplasmic reticulum unfolded protein response [GO:0030968]	442	Putative uncharacterized protein		13.3356			13.3356		13.3356	1
A0A075B5P3	tr|A0A075B5P3|A0A075B5P3_MOUSE Protein Ighg2b (Fragment) OS=Mus musculus GN=Ighg2b PE=1 SV=1	A0A075B5P3_MOUSE	Ighg2b	blood microparticle [GO:0072562]; external side of plasma membrane [GO:0009897]; extracellular space [GO:0005615]; immunoglobulin complex; circulating [GO:0042571]; antigen binding [GO:0003823]; immunoglobulin receptor binding [GO:0034987]; B cell receptor signaling pathway [GO:0050853]; complement activation; classical pathway [GO:0006958]; defense response to bacterium [GO:0042742]; Fc-epsilon …	B cell receptor signaling pathway [GO:0050853]; complement activation; classical pathway [GO:0006958]; defense response to bacterium [GO:0042742]; Fc-epsilon receptor signaling pathway [GO:0038095]; Fc-gamma receptor signaling pathway involved in phagocytosis [GO:0038096]; humoral immune response mediated by circulating immunoglobulin [GO:0002455]; immunoglobulin mediated immune response [GO:0016…	336	Protein Ighg2b (Fragment)	14.967	14.2799	14.1037	15.2537	14.6234	14.6787	-0.0552	0.941773
Q3UQL2	tr|Q3UQL2|Q3UQL2_MOUSE COP9 signalosome complex subunit 3 OS=Mus musculus GN=Cops3 PE=1 SV=1	Q3UQL2_MOUSE	Cops3	COP9 signalosome [GO:0008180]; cytoplasm [GO:0005737]; nucleoplasm [GO:0005654]; nucleus [GO:0005634]; cullin deneddylation [GO:0010388]; in utero embryonic development [GO:0001701]; ubiquitin-dependent protein catabolic process [GO:0006511]	cullin deneddylation [GO:0010388]; in utero embryonic development [GO:0001701]; ubiquitin-dependent protein catabolic process [GO:0006511]	423	COP9 signalosome complex subunit 3		16.2046			16.2046		16.2046	1
Q544A0	tr|Q544A0|Q544A0_MOUSE Mitogen-activated protein kinase OS=Mus musculus GN=Mapk8 PE=1 SV=1	Q544A0_MOUSE	Mapk8 mCG_4586	cytoplasm [GO:0005737]; cytosol [GO:0005829]; mitochondrion [GO:0005739]; nucleus [GO:0005634]; podosome [GO:0002102]; ATP binding [GO:0005524]; enzyme binding [GO:0019899]; histone deacetylase binding [GO:0042826]; histone deacetylase regulator activity [GO:0035033]; JUN kinase activity [GO:0004705]; kinase activity [GO:0016301]; protein serine/threonine kinase activity [GO:0004674]; cellular re…	cellular response to hydrogen peroxide [GO:0070301]; cellular response to lipopolysaccharide [GO:0071222]; cellular response to mechanical stimulus [GO:0071260]; cellular response to nitric oxide [GO:0071732]; determination of dorsal identity [GO:0048263]; JNK cascade [GO:0007254]; JUN phosphorylation [GO:0007258]; negative regulation of apoptotic process [GO:0043066]; negative regulation of prot…	384	Mitogen-activated protein kinase (EC 2.7.11.24)		13.7091			13.7091		13.7091	1
Q5SW83	tr|Q5SW83|Q5SW83_MOUSE ARP2 actin-related protein 2 homolog (Yeast) OS=Mus musculus GN=Actr2 PE=1 SV=1	Q5SW83_MOUSE	Actr2 mCG_122263	actin cap [GO:0030478]; Arp2/3 protein complex [GO:0005885]; cell cortex [GO:0005938]; cytoplasm [GO:0005737]; extracellular exosome [GO:0070062]; focal adhesion [GO:0005925]; membrane [GO:0016020]; ATP binding [GO:0005524]; structural constituent of cytoskeleton [GO:0005200]; actin cytoskeleton organization [GO:0030036]; Arp2/3 complex-mediated actin nucleation [GO:0034314]; asymmetric cell divi…	actin cytoskeleton organization [GO:0030036]; Arp2/3 complex-mediated actin nucleation [GO:0034314]; asymmetric cell division [GO:0008356]; cilium assembly [GO:0042384]; cytoplasmic transport [GO:0016482]; establishment or maintenance of cell polarity [GO:0007163]; meiotic cell cycle [GO:0051321]; meiotic chromosome movement towards spindle pole [GO:0016344]; meiotic cytokinesis [GO:0033206]; spi…	394	ARP2 actin-related protein 2 homolog (Yeast) (Actin-related protein 2)		16.6458			16.6458		16.6458	1
F7ALS6	tr|F7ALS6|F7ALS6_MOUSE Aspartate aminotransferase; cytoplasmic (Fragment) OS=Mus musculus GN=Got1 PE=1 SV=1	F7ALS6_MOUSE	Got1	cytoplasm [GO:0005737]; cytosol [GO:0005829]; extracellular exosome [GO:0070062]; nucleus [GO:0005634]; identical protein binding [GO:0042802]; L-aspartate:2-oxoglutarate aminotransferase activity [GO:0004069]; phosphatidylserine decarboxylase activity [GO:0004609]; pyridoxal phosphate binding [GO:0030170]; aspartate biosynthetic process [GO:0006532]; aspartate catabolic process [GO:0006533]; fat…	aspartate biosynthetic process [GO:0006532]; aspartate catabolic process [GO:0006533]; fatty acid homeostasis [GO:0055089]; glutamate catabolic process to 2-oxoglutarate [GO:0019551]; glutamate catabolic process to aspartate [GO:0019550]; glycerol biosynthetic process [GO:0006114]; Notch signaling pathway [GO:0007219]; oxaloacetate metabolic process [GO:0006107]	182	Aspartate aminotransferase; cytoplasmic (Fragment)		14.625			14.625		14.625	1
Q5M8R9	tr|Q5M8R9|Q5M8R9_MOUSE Farnesyl diphosphate synthetase OS=Mus musculus GN=Fdps PE=2 SV=1	Q5M8R9_MOUSE	Fdps	cytoplasm [GO:0005737]; mitochondrion [GO:0005739]; nucleoplasm [GO:0005654]; dimethylallyltranstransferase activity [GO:0004161]; geranyltranstransferase activity [GO:0004337]; poly(A) RNA binding [GO:0044822]; farnesyl diphosphate biosynthetic process [GO:0045337]	farnesyl diphosphate biosynthetic process [GO:0045337]	353	Farnesyl diphosphate synthetase		14.1723		12.2367	14.1723	12.2367	1.9355	1
Q3TML0	tr|Q3TML0|Q3TML0_MOUSE Protein disulfide-isomerase A6 OS=Mus musculus GN=Pdia6 PE=1 SV=1	Q3TML0_MOUSE	Pdia6	endoplasmic reticulum-Golgi intermediate compartment [GO:0005793]; extracellular exosome [GO:0070062]; protein disulfide isomerase activity [GO:0003756]; cell redox homeostasis [GO:0045454]; protein folding [GO:0006457]; response to endoplasmic reticulum stress [GO:0034976]	cell redox homeostasis [GO:0045454]; protein folding [GO:0006457]; response to endoplasmic reticulum stress [GO:0034976]	445	Protein disulfide-isomerase A6	16.3343	16.5572	14.8338	14.958	16.4457	14.8959	1.5497	0.00670844
Q91VA7	tr|Q91VA7|Q91VA7_MOUSE Isocitrate dehydrogenase [NAD] subunit; mitochondrial OS=Mus musculus GN=Idh3b PE=1 SV=1	Q91VA7_MOUSE	Idh3b mCG_9915	mitochondrion [GO:0005739]; nucleus [GO:0005634]; isocitrate dehydrogenase (NAD) activity [GO:0004449]; magnesium ion binding [GO:0000287]; NAD binding [GO:0051287]; 2-oxoglutarate metabolic process [GO:0006103]; isocitrate metabolic process [GO:0006102]; NADH metabolic process [GO:0006734]; tricarboxylic acid cycle [GO:0006099]	2-oxoglutarate metabolic process [GO:0006103]; isocitrate metabolic process [GO:0006102]; NADH metabolic process [GO:0006734]; tricarboxylic acid cycle [GO:0006099]	384	Isocitrate dehydrogenase [NAD] subunit; mitochondrial (EC 1.1.1.41)		15.1514			15.1514		15.1514	1
Q3TB93	tr|Q3TB93|Q3TB93_MOUSE Putative uncharacterized protein (Fragment) OS=Mus musculus GN=Ptpn1 PE=2 SV=1	Q3TB93_MOUSE	Ptpn1	cytoplasmic side of endoplasmic reticulum membrane [GO:0098554]; early endosome [GO:0005769]; endoplasmic reticulum [GO:0005783]; enzyme binding [GO:0019899]; ephrin receptor binding [GO:0046875]; poly(A) RNA binding [GO:0044822]; protein kinase binding [GO:0019901]; protein tyrosine phosphatase activity [GO:0004725]; receptor tyrosine kinase binding [GO:0030971]; zinc ion binding [GO:0008270]; a…	actin cytoskeleton reorganization [GO:0031532]; endoplasmic reticulum unfolded protein response [GO:0030968]; insulin receptor signaling pathway [GO:0008286]; negative regulation of MAP kinase activity [GO:0043407]; negative regulation of PERK-mediated unfolded protein response [GO:1903898]; peptidyl-tyrosine dephosphorylation [GO:0035335]; platelet-derived growth factor receptor-beta signaling p…	322	Putative uncharacterized protein (Fragment)	14.6925	14.598	14.1629	14.2299	14.6452	14.1964	0.4487	0.0162473
A0PJE6	tr|A0PJE6|A0PJE6_MOUSE Pccb protein (Fragment) OS=Mus musculus GN=Pccb PE=2 SV=1	A0PJE6_MOUSE	Pccb	mitochondrion [GO:0005739]; propionyl-CoA carboxylase activity [GO:0004658]		539	Pccb protein (Fragment)	13.5908	13.4835	14.047	13.9848	13.5371	14.0159	-0.4787	0.0163672
B2RRX2	tr|B2RRX2|B2RRX2_MOUSE Serine/threonine-protein phosphatase OS=Mus musculus GN=Ppp3ca PE=2 SV=1	B2RRX2_MOUSE	Ppp3ca mCG_16625	calcineurin complex [GO:0005955]; cytoplasm [GO:0005737]; cytosol [GO:0005829]; membrane [GO:0016020]; mitochondrion [GO:0005739]; nucleoplasm [GO:0005654]; nucleus [GO:0005634]; Z disc [GO:0030018]; calmodulin binding [GO:0005516]; calmodulin-dependent protein phosphatase activity [GO:0033192]; drug binding [GO:0008144]; enzyme binding [GO:0019899]; phosphoprotein phosphatase activity [GO:000472…	calcineurin-NFAT signaling cascade [GO:0033173]; calcium ion transport [GO:0006816]; calcium-mediated signaling [GO:0019722]; cardiac muscle hypertrophy in response to stress [GO:0014898]; cellular response to drug [GO:0035690]; cellular response to glucose stimulus [GO:0071333]; dephosphorylation [GO:0016311]; excitatory postsynaptic potential [GO:0060079]; G1/S transition of mitotic cell cycle …	521	Serine/threonine-protein phosphatase (EC 3.1.3.16)	14.6079		15.4876	15.4384	14.6079	15.463	-0.855	0.0316957
D3Z3A9	tr|D3Z3A9|D3Z3A9_MOUSE Reticulocalbin-3 (Fragment) OS=Mus musculus GN=Rcn3 PE=1 SV=1	D3Z3A9_MOUSE	Rcn3	calcium ion binding [GO:0005509]		274	Reticulocalbin-3 (Fragment)							0	1
Q921Z9	tr|Q921Z9|Q921Z9_MOUSE Mannose-6-phosphate isomerase OS=Mus musculus GN=Mpi PE=2 SV=1	Q921Z9_MOUSE	Mpi	extracellular exosome [GO:0070062]; mannose-6-phosphate isomerase activity [GO:0004476]; zinc ion binding [GO:0008270]; GDP-mannose biosynthetic process [GO:0009298]; glycolytic process from mannose through fructose-6-phosphate [GO:0061619]; mannose to fructose-6-phosphate metabolic process [GO:0061611]	GDP-mannose biosynthetic process [GO:0009298]; glycolytic process from mannose through fructose-6-phosphate [GO:0061619]; mannose to fructose-6-phosphate metabolic process [GO:0061611]	423	Mannose-6-phosphate isomerase (EC 5.3.1.8)							0	1
G3UWB8	tr|G3UWB8|G3UWB8_MOUSE MCG121122 OS=Mus musculus GN=9130204L05Rik PE=4 SV=1	G3UWB8_MOUSE	9130204L05Rik mCG_121122			92	MCG121122 (Protein 9130204L05Rik)		16.7233			16.7232		16.7232	1
A2RSX9	tr|A2RSX9|A2RSX9_MOUSE Arfip1 protein OS=Mus musculus GN=Arfip1 PE=1 SV=1	A2RSX9_MOUSE	Arfip1	trans-Golgi network membrane [GO:0032588]; phosphatidylinositol-4-phosphate binding [GO:0070273]; regulation of protein secretion [GO:0050708]	regulation of protein secretion [GO:0050708]	341	Arfip1 protein (Protein Arfip1)							0	1
E9PV04	tr|E9PV04|E9PV04_MOUSE Protein Gm8994 OS=Mus musculus GN=Gm8994 PE=3 SV=2	E9PV04_MOUSE	Gm8994 Gm5576	catalytic step 2 spliceosome [GO:0071013]; ATP binding [GO:0005524]; ATP-dependent RNA helicase activity [GO:0004004]; nucleic acid binding [GO:0003676]; regulation of gene expression [GO:0010468]; RNA secondary structure unwinding [GO:0010501]; RNA splicing [GO:0008380]	regulation of gene expression [GO:0010468]; RNA secondary structure unwinding [GO:0010501]; RNA splicing [GO:0008380]	411	Protein Gm8994		14.3272			14.3272		14.3272	1
F6WYM0	tr|F6WYM0|F6WYM0_MOUSE Septin-2 (Fragment) OS=Mus musculus GN=Sept2 PE=1 SV=2	F6WYM0_MOUSE	Sept2	actin cytoskeleton [GO:0015629]; cell cortex [GO:0005938]; cell projection [GO:0042995]; cell surface [GO:0009986]; ciliary transition zone [GO:0035869]; cytoplasm [GO:0005737]; extracellular exosome [GO:0070062]; microtubule cytoskeleton [GO:0015630]; midbody [GO:0030496]; nucleolus [GO:0005730]; nucleoplasm [GO:0005654]; nucleus [GO:0005634]; plasma membrane [GO:0005886]; spindle microtubule [G…	cell cycle [GO:0007049]; cell division [GO:0051301]; protein polymerization [GO:0051258]; regulation of catalytic activity [GO:0050790]; regulation of L-glutamate transport [GO:0002036]; regulation of protein localization [GO:0032880]	212	Septin-2 (Fragment)		14.0613			14.0613		14.0613	1
Q3UK08	tr|Q3UK08|Q3UK08_MOUSE Putative uncharacterized protein OS=Mus musculus GN=Tsg101 PE=2 SV=1	Q3UK08_MOUSE	Tsg101	cytoplasm [GO:0005737]; early endosome [GO:0005769]; endosome [GO:0005768]; ESCRT I complex [GO:0000813]; extracellular exosome [GO:0070062]; late endosome [GO:0005770]; nucleolus [GO:0005730]; nucleus [GO:0005634]; plasma membrane [GO:0005886]; calcium-dependent protein binding [GO:0048306]; protein homodimerization activity [GO:0042803]; transcription corepressor activity [GO:0003714]; ubiquiti…	cell cycle arrest [GO:0007050]; cell differentiation [GO:0030154]; cellular protein modification process [GO:0006464]; keratinocyte differentiation [GO:0030216]; negative regulation of cell proliferation [GO:0008285]; negative regulation of transcription; DNA-templated [GO:0045892]; positive regulation of exosomal secretion [GO:1903543]; positive regulation of viral budding via host ESCRT complex…	391	Putative uncharacterized protein	14.6094	15.0311	14.1195	13.9785	14.8202	14.049	0.7712	0.0739919
Q6F4J1	tr|Q6F4J1|Q6F4J1_MOUSE Tubulin gamma chain OS=Mus musculus GN=Tubg1 PE=1 SV=1	Q6F4J1_MOUSE	Tubg1 tubg1 mCG_20203	apical part of cell [GO:0045177]; cell leading edge [GO:0031252]; centriole [GO:0005814]; centrosome [GO:0005813]; ciliary basal body [GO:0036064]; cilium [GO:0005929]; cytoplasm [GO:0005737]; cytoplasmic microtubule [GO:0005881]; gamma-tubulin complex [GO:0000930]; nonmotile primary cilium [GO:0031513]; pericentriolar material [GO:0000242]; polar microtubule [GO:0005827]; recycling endosome [GO:…	cytoplasmic microtubule organization [GO:0031122]; microtubule nucleation [GO:0007020]	451	Tubulin gamma chain							0	1
Q3TKM5	tr|Q3TKM5|Q3TKM5_MOUSE Isocitrate dehydrogenase [NAD] subunit; mitochondrial OS=Mus musculus GN=Idh3g PE=2 SV=1	Q3TKM5_MOUSE	Idh3g mCG_8096	mitochondrion [GO:0005739]; nucleolus [GO:0005730]; nucleoplasm [GO:0005654]; isocitrate dehydrogenase (NAD) activity [GO:0004449]; magnesium ion binding [GO:0000287]; NAD binding [GO:0051287]; tricarboxylic acid cycle [GO:0006099]	tricarboxylic acid cycle [GO:0006099]	389	Isocitrate dehydrogenase [NAD] subunit; mitochondrial (EC 1.1.1.41)		13.5593			13.5593		13.5593	1
Q7TND9	tr|Q7TND9|Q7TND9_MOUSE Dihydrolipoamide branched chain transacylase E2 OS=Mus musculus GN=Dbt PE=2 SV=1	Q7TND9_MOUSE	Dbt	mitochondrial nucleoid [GO:0042645]; mitochondrion [GO:0005739]; transferase activity; transferring acyl groups [GO:0016746]; ubiquitin protein ligase binding [GO:0031625]		482	Dihydrolipoamide branched chain transacylase E2	15.132	15.0006	14.4313	14.7014	15.0663	14.5663	0.5	0.079611
Q8K265	tr|Q8K265|Q8K265_MOUSE Wdr18 protein (Fragment) OS=Mus musculus GN=Wdr18 PE=2 SV=1	Q8K265_MOUSE	Wdr18			332	Wdr18 protein (Fragment)		13.3854			13.3854		13.3854	1
Q564F3	tr|Q564F3|Q564F3_MOUSE 40S ribosomal protein S3a OS=Mus musculus GN=Rps3a1 PE=1 SV=1	Q564F3_MOUSE	Rps3a1 Rps3a mCG_1128	cytosolic small ribosomal subunit [GO:0022627]; extracellular exosome [GO:0070062]; focal adhesion [GO:0005925]; nucleolus [GO:0005730]; ribonucleoprotein complex [GO:0030529]; poly(A) RNA binding [GO:0044822]; structural constituent of ribosome [GO:0003735]; cell differentiation [GO:0030154]; negative regulation of apoptotic process [GO:0043066]; translation [GO:0006412]	cell differentiation [GO:0030154]; negative regulation of apoptotic process [GO:0043066]; translation [GO:0006412]	264	40S ribosomal protein S3a				13.1995		13.1995	-13.1995	1
Q4FJX1	tr|Q4FJX1|Q4FJX1_MOUSE Importin subunit alpha OS=Mus musculus GN=Kpna4 PE=1 SV=1	Q4FJX1_MOUSE	Kpna4 mCG_4359	cytosol [GO:0005829]; extracellular exosome [GO:0070062]; nuclear pore [GO:0005643]; nucleoplasm [GO:0005654]; nucleus [GO:0005634]; nuclear localization sequence binding [GO:0008139]; protein transporter activity [GO:0008565]; cytokine-mediated signaling pathway [GO:0019221]; NLS-bearing protein import into nucleus [GO:0006607]; protein import into nucleus [GO:0006606]; response to hydrogen pero…	cytokine-mediated signaling pathway [GO:0019221]; NLS-bearing protein import into nucleus [GO:0006607]; protein import into nucleus [GO:0006606]; response to hydrogen peroxide [GO:0042542]	521	Importin subunit alpha	14.1422	13.1832	15.2859	15.1407	13.6627	15.2133	-1.5506	0.085465
Q3V492	tr|Q3V492|Q3V492_MOUSE F-box only protein 22 OS=Mus musculus GN=Fbxo22 PE=1 SV=1	Q3V492_MOUSE	Fbxo22 mCG_9673	cytoplasm [GO:0005737]; nucleus [GO:0005634]; cellular response to starvation [GO:0009267]; nucleocytoplasmic transport [GO:0006913]; positive regulation of proteasomal ubiquitin-dependent protein catabolic process [GO:0032436]; positive regulation of protein ubiquitination involved in ubiquitin-dependent protein catabolic process [GO:2000060]; protein polyubiquitination [GO:0000209]; regulation …	cellular response to starvation [GO:0009267]; nucleocytoplasmic transport [GO:0006913]; positive regulation of proteasomal ubiquitin-dependent protein catabolic process [GO:0032436]; positive regulation of protein ubiquitination involved in ubiquitin-dependent protein catabolic process [GO:2000060]; protein polyubiquitination [GO:0000209]; regulation of myotube differentiation [GO:0010830]; regul…	299	F-box only protein 22 (F-box only protein 22; isoform CRA_a)							0	1
B2RUK5	tr|B2RUK5|B2RUK5_MOUSE Methylcrotonoyl-CoA carboxylase beta chain; mitochondrial OS=Mus musculus GN=Mccc2 PE=1 SV=1	B2RUK5_MOUSE	Mccc2 mCG_116168	mitochondrion [GO:0005739]; methylcrotonoyl-CoA carboxylase activity [GO:0004485]; coenzyme A metabolic process [GO:0015936]	coenzyme A metabolic process [GO:0015936]	563	Methylcrotonoyl-CoA carboxylase beta chain; mitochondrial (Methylcrotonoyl-Coenzyme A carboxylase 2 (Beta))	13.6719	13.365	14.6128	14.1378	13.5184	14.3753	-0.8568	0.0938248
Q68FN3	tr|Q68FN3|Q68FN3_MOUSE Ubr7 protein (Fragment) OS=Mus musculus GN=Ubr7 PE=2 SV=1	Q68FN3_MOUSE	Ubr7	zinc ion binding [GO:0008270]		342	Ubr7 protein (Fragment)	13.2156	13.0917	13.5044	13.8257	13.1536	13.665	-0.5113	0.0971235
Q4FK11	tr|Q4FK11|Q4FK11_MOUSE Nono protein OS=Mus musculus GN=Nono PE=2 SV=1	Q4FK11_MOUSE	Nono	membrane [GO:0016020]; nuclear matrix [GO:0016363]; nucleoplasm [GO:0005654]; nucleus [GO:0005634]; paraspeckles [GO:0042382]; identical protein binding [GO:0042802]; nucleotide binding [GO:0000166]; poly(A) RNA binding [GO:0044822]; circadian rhythm [GO:0007623]; mRNA splicing; via spliceosome [GO:0000398]; negative regulation of oxidative stress-induced neuron intrinsic apoptotic signaling path…	circadian rhythm [GO:0007623]; mRNA splicing; via spliceosome [GO:0000398]; negative regulation of oxidative stress-induced neuron intrinsic apoptotic signaling pathway [GO:1903377]	473	Nono protein	15.7821	14.0396	18.0846	17.2203	14.9108	17.6524	-2.7416	0.10617
Q3UYC1	tr|Q3UYC1|Q3UYC1_MOUSE Diphosphomevalonate decarboxylase OS=Mus musculus GN=Mvd PE=1 SV=1	Q3UYC1_MOUSE	Mvd mCG_14176	cytosol [GO:0005829]; ATP binding [GO:0005524]; diphosphomevalonate decarboxylase activity [GO:0004163]; isopentenyl diphosphate biosynthetic process; mevalonate pathway [GO:0019287]; positive regulation of cell proliferation [GO:0008284]	isopentenyl diphosphate biosynthetic process; mevalonate pathway [GO:0019287]; positive regulation of cell proliferation [GO:0008284]	401	Diphosphomevalonate decarboxylase (Mevalonate (Diphospho) decarboxylase)							0	1
Q8VC41	tr|Q8VC41|Q8VC41_MOUSE Serpina1d protein OS=Mus musculus GN=Serpina1d PE=2 SV=1	Q8VC41_MOUSE	Serpina1d	endoplasmic reticulum [GO:0005783]; extracellular exosome [GO:0070062]; extracellular region [GO:0005576]; extracellular space [GO:0005615]; Golgi apparatus [GO:0005794]; glycoprotein binding [GO:0001948]; identical protein binding [GO:0042802]; protease binding [GO:0002020]; serine-type endopeptidase inhibitor activity [GO:0004867]; negative regulation of endopeptidase activity [GO:0010951]; res…	negative regulation of endopeptidase activity [GO:0010951]; response to cytokine [GO:0034097]; response to peptide hormone [GO:0043434]	413	Serpina1d protein	13.8274	13.271	14.2855	14.7017	13.5492	14.4936	-0.9443	0.112875
D3Z7Q8	tr|D3Z7Q8|D3Z7Q8_MOUSE DNA-directed RNA polymerases I and III subunit RPAC1 (Fragment) OS=Mus musculus GN=Polr1c PE=1 SV=2	D3Z7Q8_MOUSE	Polr1c	DNA-directed RNA polymerase I complex [GO:0005736]; DNA-directed RNA polymerase III complex [GO:0005666]; DNA-directed RNA polymerase activity [GO:0003899]; transcription from RNA polymerase I promoter [GO:0006360]; transcription from RNA polymerase III promoter [GO:0006383]	transcription from RNA polymerase III promoter [GO:0006383]; transcription from RNA polymerase I promoter [GO:0006360]	255	DNA-directed RNA polymerases I and III subunit RPAC1 (Fragment)							0	1
G3UXB4	tr|G3UXB4|G3UXB4_MOUSE Cytoplasmic tRNA 2-thiolation protein 2 OS=Mus musculus GN=Ctu2 PE=1 SV=1	G3UXB4_MOUSE	Ctu2 Ncs2	cytoplasm [GO:0005737]; mitochondrion [GO:0005739]; protein complex [GO:0043234]; nucleotidyltransferase activity [GO:0016779]; tRNA binding [GO:0000049]; protein urmylation [GO:0032447]; tRNA thio-modification [GO:0034227]; tRNA wobble uridine modification [GO:0002098]	protein urmylation [GO:0032447]; tRNA thio-modification [GO:0034227]; tRNA wobble uridine modification [GO:0002098]	410	Cytoplasmic tRNA 2-thiolation protein 2	13.5609	13.3958	13.6769	13.7543	13.4783	13.7156	-0.2372	0.121368
D3Z7E5	tr|D3Z7E5|D3Z7E5_MOUSE Glycogen synthase kinase-3 alpha OS=Mus musculus GN=Gsk3a PE=1 SV=1	D3Z7E5_MOUSE	Gsk3a	ATP binding [GO:0005524]; protein kinase A catalytic subunit binding [GO:0034236]; protein kinase activity [GO:0004672]; protein serine/threonine kinase activity [GO:0004674]; cell migration [GO:0016477]; cellular response to insulin stimulus [GO:0032869]; cellular response to lithium ion [GO:0071285]; cellular response to organic cyclic compound [GO:0071407]; negative regulation of glucose impor…	cell migration [GO:0016477]; cellular response to insulin stimulus [GO:0032869]; cellular response to lithium ion [GO:0071285]; cellular response to organic cyclic compound [GO:0071407]; negative regulation of glucose import [GO:0046325]; negative regulation of glycogen synthase activity; transferring glucose-1-phosphate [GO:1904227]; negative regulation of insulin receptor signaling pathway [GO:…	486	Glycogen synthase kinase-3 alpha	14.8592	14.8322	14.5888	14.7327	14.8457	14.6607	0.185	0.127406
A8Y5G7	tr|A8Y5G7|A8Y5G7_MOUSE DNA polymerase delta subunit 2 (Fragment) OS=Mus musculus GN=Pold2 PE=1 SV=1	A8Y5G7_MOUSE	Pold2	nucleoplasm [GO:0005654]		241	DNA polymerase delta subunit 2 (Fragment)	14.176	14.7275	13.7347	13.795	14.4517	13.7648	0.6869	0.131637
D3Z1C5	tr|D3Z1C5|D3Z1C5_MOUSE LIM domain-binding protein 1 OS=Mus musculus GN=Ldb1 PE=1 SV=1	D3Z1C5_MOUSE	Ldb1	nuclear chromatin [GO:0000790]; nucleus [GO:0005634]; protein complex [GO:0043234]; transcription factor complex [GO:0005667]; chromatin binding [GO:0003682]; enhancer sequence-specific DNA binding [GO:0001158]; enzyme binding [GO:0019899]; LIM domain binding [GO:0030274]; protein homodimerization activity [GO:0042803]; protein self-association [GO:0043621]; RNA polymerase II activating transcrip…	anterior/posterior axis specification [GO:0009948]; cellular component assembly [GO:0022607]; cerebellar Purkinje cell differentiation [GO:0021702]; cerebellum development [GO:0021549]; epithelial structure maintenance [GO:0010669]; gastrulation with mouth forming second [GO:0001702]; hair follicle development [GO:0001942]; negative regulation of transcription; DNA-templated [GO:0045892]; positiv…	373	LIM domain-binding protein 1		13.4804	12.8029		13.4804	12.8029	0.6775	1
Q4KL82	tr|Q4KL82|Q4KL82_MOUSE Replication factor C (Activator 1) 2 OS=Mus musculus GN=Rfc2 PE=1 SV=1	Q4KL82_MOUSE	Rfc2 mCG_16697	DNA replication factor C complex [GO:0005663]; Golgi apparatus [GO:0005794]; nucleoplasm [GO:0005654]; nucleus [GO:0005634]; ATP binding [GO:0005524]; DNA binding [GO:0003677]; DNA repair [GO:0006281]; DNA-dependent DNA replication [GO:0006261]	DNA-dependent DNA replication [GO:0006261]; DNA repair [GO:0006281]	349	Replication factor C (Activator 1) 2 (Replication factor C (Activator 1) 2; isoform CRA_a) (Replication factor C subunit 2)		13.7432			13.7432		13.7432	1
Q3ULN8	tr|Q3ULN8|Q3ULN8_MOUSE Putative uncharacterized protein (Fragment) OS=Mus musculus GN=Ppp2r5a PE=2 SV=1	Q3ULN8_MOUSE	Ppp2r5a	cytoplasm [GO:0005737]; M band [GO:0031430]; protein phosphatase type 2A complex [GO:0000159]; Z disc [GO:0030018]; kinase binding [GO:0019900]; protein phosphatase type 2A regulator activity [GO:0008601]; negative regulation of establishment of protein localization to plasma membrane [GO:0090005]; negative regulation of lipid kinase activity [GO:0090219]; positive regulation of protein dephospho…	negative regulation of establishment of protein localization to plasma membrane [GO:0090005]; negative regulation of lipid kinase activity [GO:0090219]; positive regulation of protein dephosphorylation [GO:0035307]; signal transduction [GO:0007165]	489	Putative uncharacterized protein (Fragment)	15.4466	15.4058	15.1525	15.317	15.4262	15.2347	0.1914	0.152374
Q3TL72	tr|Q3TL72|Q3TL72_MOUSE NEDD8-activating enzyme E1 catalytic subunit OS=Mus musculus GN=Uba3 PE=1 SV=1	Q3TL72_MOUSE	Uba3 Ube1c	cytoplasm [GO:0005737]; nucleus [GO:0005634]; acid-amino acid ligase activity [GO:0016881]; ATP binding [GO:0005524]; NEDD8 activating enzyme activity [GO:0019781]; protein heterodimerization activity [GO:0046982]; endomitotic cell cycle [GO:0007113]; mitotic cell cycle [GO:0000278]; protein neddylation [GO:0045116]; regulation of cell cycle [GO:0051726]	endomitotic cell cycle [GO:0007113]; mitotic cell cycle [GO:0000278]; protein neddylation [GO:0045116]; regulation of cell cycle [GO:0051726]	448	NEDD8-activating enzyme E1 catalytic subunit	15.0942	15.5921	14.5231	14.8485	15.3431	14.6858	0.6572	0.157662
Q3UBN8	tr|Q3UBN8|Q3UBN8_MOUSE Putative uncharacterized protein OS=Mus musculus GN=Bpnt1 PE=2 SV=1	Q3UBN8_MOUSE	Bpnt1	cytoplasm [GO:0005737]; extracellular exosome [GO:0070062]; 3'(2');5'-bisphosphate nucleotidase activity [GO:0008441]; magnesium ion binding [GO:0000287]; dephosphorylation [GO:0016311]; nucleobase-containing compound metabolic process [GO:0006139]; phosphatidylinositol phosphorylation [GO:0046854]	dephosphorylation [GO:0016311]; nucleobase-containing compound metabolic process [GO:0006139]; phosphatidylinositol phosphorylation [GO:0046854]	308	Putative uncharacterized protein			13.4101			13.4101	-13.4101	1
A2A5R8	tr|A2A5R8|A2A5R8_MOUSE Double-stranded RNA-binding protein Staufen homolog 1 OS=Mus musculus GN=Stau1 PE=1 SV=1	A2A5R8_MOUSE	Stau1	cell body [GO:0044297]; cytoplasm [GO:0005737]; cytoplasmic ribonucleoprotein granule [GO:0036464]; dendrite [GO:0030425]; endoplasmic reticulum [GO:0005783]; extracellular exosome [GO:0070062]; membrane [GO:0016020]; plasma membrane [GO:0005886]; ribonucleoprotein complex [GO:0030529]; poly(A) RNA binding [GO:0044822]; RNA binding [GO:0003723]; intracellular mRNA localization [GO:0008298]; posit…	intracellular mRNA localization [GO:0008298]; positive regulation by virus of viral protein levels in host cell [GO:0046726]; positive regulation of viral genome replication [GO:0045070]	485	Double-stranded RNA-binding protein Staufen homolog 1	12.7539		13.124	13.4725	12.7539	13.2982	-0.5442	0.322286
Q3V4D2	tr|Q3V4D2|Q3V4D2_MOUSE Putative uncharacterized protein (Fragment) OS=Mus musculus GN=Plin3 PE=2 SV=1	Q3V4D2_MOUSE	Plin3 M6prbp1			79	Putative uncharacterized protein (Fragment)		14.1734	14.4189	14.6908	14.1734	14.5548	-0.3813	0.352082
Q9D828	tr|Q9D828|Q9D828_MOUSE Putative uncharacterized protein OS=Mus musculus GN=Tfg PE=2 SV=1	Q9D828_MOUSE	Tfg	extracellular exosome [GO:0070062]; identical protein binding [GO:0042802]; signal transducer activity [GO:0004871]; positive regulation of I-kappaB kinase/NF-kappaB signaling [GO:0043123]; signal transduction [GO:0007165]	positive regulation of I-kappaB kinase/NF-kappaB signaling [GO:0043123]; signal transduction [GO:0007165]	389	Putative uncharacterized protein	16.013	15.2264	16.5231	16.2992	15.6197	16.4111	-0.7914	0.192578
Q91XF1	tr|Q91XF1|Q91XF1_MOUSE Scrn2 protein (Fragment) OS=Mus musculus GN=Scrn2 PE=2 SV=1	Q91XF1_MOUSE	Scrn2	cell [GO:0005623]; extracellular exosome [GO:0070062]; dipeptidase activity [GO:0016805]; exocytosis [GO:0006887]	exocytosis [GO:0006887]	277	Scrn2 protein (Fragment)							0	1
Q3UST6	tr|Q3UST6|Q3UST6_MOUSE COUP transcription factor 2 OS=Mus musculus GN=Nr2f2 PE=1 SV=1	Q3UST6_MOUSE	Nr2f2	nucleus [GO:0005634]; DNA binding [GO:0003677]; protein homodimerization activity [GO:0042803]; retinoic acid binding [GO:0001972]; RNA polymerase II transcription factor activity; ligand-activated sequence-specific DNA binding [GO:0004879]; sequence-specific DNA binding [GO:0043565]; steroid hormone receptor activity [GO:0003707]; transcription factor activity; sequence-specific DNA binding [GO:…	anterior/posterior pattern specification [GO:0009952]; blood vessel morphogenesis [GO:0048514]; fertilization [GO:0009566]; forebrain development [GO:0030900]; intracellular receptor signaling pathway [GO:0030522]; in utero embryonic development [GO:0001701]; limb development [GO:0060173]; maternal placenta development [GO:0001893]; negative regulation of cyclin-dependent protein serine/threonine…	414	COUP transcription factor 2		13.8667			13.8667		13.8667	1
Q8VDT3	tr|Q8VDT3|Q8VDT3_MOUSE Dclk1 protein OS=Mus musculus GN=Dclk1 PE=2 SV=1	Q8VDT3_MOUSE	Dclk1 Dcamkl1	intracellular [GO:0005622]; neuronal postsynaptic density [GO:0097481]; axon extension [GO:0048675]; axonogenesis [GO:0007409]; brain development [GO:0007420]; central nervous system projection neuron axonogenesis [GO:0021952]; dendrite morphogenesis [GO:0048813]; forebrain development [GO:0030900]; intracellular signal transduction [GO:0035556]; neuron migration [GO:0001764]	axon extension [GO:0048675]; axonogenesis [GO:0007409]; brain development [GO:0007420]; central nervous system projection neuron axonogenesis [GO:0021952]; dendrite morphogenesis [GO:0048813]; forebrain development [GO:0030900]; intracellular signal transduction [GO:0035556]; neuron migration [GO:0001764]	363	Dclk1 protein							0	1
B1AS37	tr|B1AS37|B1AS37_MOUSE Single-stranded DNA-binding protein 3 OS=Mus musculus GN=Ssbp3 PE=1 SV=1	B1AS37_MOUSE	Ssbp3	single-stranded DNA binding [GO:0003697]; hematopoietic progenitor cell differentiation [GO:0002244]; positive regulation of transcription from RNA polymerase II promoter [GO:0045944]	hematopoietic progenitor cell differentiation [GO:0002244]; positive regulation of transcription from RNA polymerase II promoter [GO:0045944]	368	Single-stranded DNA-binding protein 3		13.6537			13.6537		13.6537	1
Q8BIF7	tr|Q8BIF7|Q8BIF7_MOUSE Putative uncharacterized protein OS=Mus musculus GN=Grwd1 PE=2 SV=1	Q8BIF7_MOUSE	Grwd1	cytoplasm [GO:0005737]; nucleolus [GO:0005730]; nucleus [GO:0005634]; poly(A) RNA binding [GO:0044822]		416	Putative uncharacterized protein	15.0405	14.6387	15.191	15.2329	14.8396	15.2119	-0.3722	0.206587
Q3THL5	tr|Q3THL5|Q3THL5_MOUSE Protein pelota homolog OS=Mus musculus GN=Pelo PE=2 SV=1	Q3THL5_MOUSE	Pelo	cytoplasm [GO:0005737]; nucleus [GO:0005634]; endonuclease activity [GO:0004519]; metal ion binding [GO:0046872]; nuclear-transcribed mRNA catabolic process; no-go decay [GO:0070966]; nuclear-transcribed mRNA catabolic process; non-stop decay [GO:0070481]; RNA surveillance [GO:0071025]	nuclear-transcribed mRNA catabolic process; no-go decay [GO:0070966]; nuclear-transcribed mRNA catabolic process; non-stop decay [GO:0070481]; RNA surveillance [GO:0071025]	385	Protein pelota homolog (EC 3.1.-.-)							0	1
E9PZ58	tr|E9PZ58|E9PZ58_MOUSE Spermine synthase OS=Mus musculus GN=Sms PE=1 SV=1	E9PZ58_MOUSE	Sms	spermine synthase activity [GO:0016768]; spermine biosynthetic process [GO:0006597]	spermine biosynthetic process [GO:0006597]	258	Spermine synthase							0	1
Q8BXC0	tr|Q8BXC0|Q8BXC0_MOUSE Prostacyclin synthase OS=Mus musculus GN=Ptgis PE=1 SV=1	Q8BXC0_MOUSE	Ptgis mCG_14612	caveola [GO:0005901]; cytoplasm [GO:0005737]; endoplasmic reticulum [GO:0005783]; endoplasmic reticulum membrane [GO:0005789]; nucleus [GO:0005634]; heme binding [GO:0020037]; iron ion binding [GO:0005506]; monooxygenase activity [GO:0004497]; oxidoreductase activity; acting on paired donors; with incorporation or reduction of molecular oxygen [GO:0016705]; prostaglandin-I synthase activity [GO:0…	apoptotic signaling pathway [GO:0097190]; cellular response to hypoxia [GO:0071456]; decidualization [GO:0046697]; embryo implantation [GO:0007566]; negative regulation of inflammatory response [GO:0050728]; negative regulation of NF-kappaB transcription factor activity [GO:0032088]; negative regulation of nitric oxide biosynthetic process [GO:0045019]; positive regulation of angiogenesis [GO:004…	509	Prostacyclin synthase (EC 5.3.99.4) (Prostaglandin I2 synthase)	13.8685	13.7212	13.5773	13.6996	13.7948	13.6384	0.1563	0.243908
A0A0G2JGM6	tr|A0A0G2JGM6|A0A0G2JGM6_MOUSE Vitamin D-binding protein (Fragment) OS=Mus musculus GN=Gc PE=1 SV=1	A0A0G2JGM6_MOUSE	Gc	blood microparticle [GO:0072562]; extracellular exosome [GO:0070062]; extracellular space [GO:0005615]; actin binding [GO:0003779]; calcidiol binding [GO:1902118]; vitamin transporter activity [GO:0051183]; vitamin D metabolic process [GO:0042359]	vitamin D metabolic process [GO:0042359]	125	Vitamin D-binding protein (Fragment)	13.3754	13.2431	12.9031	13.2053	13.3092	13.0542	0.255	0.262086
A0A0A0MQA5	tr|A0A0A0MQA5|A0A0A0MQA5_MOUSE Tubulin alpha-4A chain (Fragment) OS=Mus musculus GN=Tuba4a PE=1 SV=1	A0A0A0MQA5_MOUSE	Tuba4a	extracellular exosome [GO:0070062]; microtubule [GO:0005874]; GTP binding [GO:0005525]; GTPase activity [GO:0003924]; structural constituent of cytoskeleton [GO:0005200]; microtubule-based process [GO:0007017]; protein polymerization [GO:0051258]	microtubule-based process [GO:0007017]; protein polymerization [GO:0051258]	477	Tubulin alpha-4A chain (Fragment)	15.5352	15.1792	14.9583	15.1493	15.3572	15.0538	0.3033	0.271943
Q9CRG3	tr|Q9CRG3|Q9CRG3_MOUSE Putative uncharacterized protein (Fragment) OS=Mus musculus GN=Sugt1 PE=2 SV=1	Q9CRG3_MOUSE	Sugt1			105	Putative uncharacterized protein (Fragment)		14.0292			14.0292		14.0292	1
E9PUB7	tr|E9PUB7|E9PUB7_MOUSE Protein misato homolog 1 OS=Mus musculus GN=Msto1 PE=1 SV=1	E9PUB7_MOUSE	Msto1	cytoplasm [GO:0005737]; mitochondrial outer membrane [GO:0005741]; GTPase activity [GO:0003924]; mitochondrion distribution [GO:0048311]; mitochondrion organization [GO:0007005]	mitochondrion distribution [GO:0048311]; mitochondrion organization [GO:0007005]	556	Protein misato homolog 1	14.6254	13.8372	14.875	14.7238	14.2313	14.7994	-0.5681	0.292522
A0A087WNV1	tr|A0A087WNV1|A0A087WNV1_MOUSE Arf-GAP domain and FG repeat-containing protein 1 OS=Mus musculus GN=Agfg1 PE=1 SV=1	A0A087WNV1_MOUSE	Agfg1	cell projection [GO:0042995]; cytoplasmic membrane-bounded vesicle [GO:0016023]; intracellular membrane-bounded organelle [GO:0043231]; neuronal cell body [GO:0043025]; GTPase activator activity [GO:0005096]; acrosome assembly [GO:0001675]; intermediate filament organization [GO:0045109]; spermatid nucleus differentiation [GO:0007289]	acrosome assembly [GO:0001675]; intermediate filament organization [GO:0045109]; spermatid nucleus differentiation [GO:0007289]	521	Arf-GAP domain and FG repeat-containing protein 1	13.0036	12.7814	13.986	13.0947	12.8925	13.5403	-0.6478	0.293812
Q3UKA1	tr|Q3UKA1|Q3UKA1_MOUSE Putative uncharacterized protein OS=Mus musculus GN=Dnajc3 PE=2 SV=1	Q3UKA1_MOUSE	Dnajc3 Dnajc3a Dnajc3b			504	Putative uncharacterized protein	15.187	14.7691	15.2687	15.2758	14.978	15.2722	-0.2942	0.294505
B2RTE3	tr|B2RTE3|B2RTE3_MOUSE MCG17981 OS=Mus musculus GN=Prpf38a PE=2 SV=1	B2RTE3_MOUSE	Prpf38a mCG_17981	nuclear membrane [GO:0031965]; nucleus [GO:0005634]; precatalytic spliceosome [GO:0071011]; poly(A) RNA binding [GO:0044822]		312	MCG17981 (PRP38 pre-mRNA processing factor 38 (Yeast) domain containing A)							0	1
E9PUF2	tr|E9PUF2|E9PUF2_MOUSE Disks large-associated protein 4 OS=Mus musculus GN=Dlgap4 PE=1 SV=1	E9PUF2_MOUSE	Dlgap4	synapse [GO:0045202]; signaling [GO:0023052]	signaling [GO:0023052]	285	Disks large-associated protein 4							0	1
A0A087WPX1	tr|A0A087WPX1|A0A087WPX1_MOUSE Aminoacylase-1 (Fragment) OS=Mus musculus GN=Acy1 PE=1 SV=1	A0A087WPX1_MOUSE	Acy1	cytoplasm [GO:0005737]; extracellular exosome [GO:0070062]; aminoacylase activity [GO:0004046]; metallopeptidase activity [GO:0008237]; cellular amino acid metabolic process [GO:0006520]	cellular amino acid metabolic process [GO:0006520]	219	Aminoacylase-1 (Fragment)							0	1
A2AG39	tr|A2AG39|A2AG39_MOUSE Stomatin-like protein 2; mitochondrial (Fragment) OS=Mus musculus GN=Stoml2 PE=1 SV=1	A2AG39_MOUSE	Stoml2	extrinsic component of plasma membrane [GO:0019897]; membrane raft [GO:0045121]; mitochondrial inner membrane [GO:0005743]; mitochondrial intermembrane space [GO:0005758]; mitochondrion [GO:0005739]; cardiolipin binding [GO:1901612]; GTPase binding [GO:0051020]; cellular calcium ion homeostasis [GO:0006874]; mitochondrial ATP synthesis coupled proton transport [GO:0042776]; mitochondrial calcium …	cellular calcium ion homeostasis [GO:0006874]; mitochondrial ATP synthesis coupled proton transport [GO:0042776]; mitochondrial calcium ion transport [GO:0006851]; mitochondrion organization [GO:0007005]; positive regulation of cardiolipin metabolic process [GO:1900210]; positive regulation of mitochondrial DNA replication [GO:0090297]; positive regulation of mitochondrial membrane potential [GO:…	286	Stomatin-like protein 2; mitochondrial (Fragment)		14.0522			14.0522		14.0522	1
Q3UG16	tr|Q3UG16|Q3UG16_MOUSE AP-1 complex subunit mu-1 OS=Mus musculus GN=Ap1m1 PE=1 SV=1	Q3UG16_MOUSE	Ap1m1 mCG_118299	clathrin adaptor complex [GO:0030131]; extracellular exosome [GO:0070062]; membrane [GO:0016020]; trans-Golgi network [GO:0005802]; endosome to melanosome transport [GO:0035646]; intracellular protein transport [GO:0006886]; melanosome organization [GO:0032438]; vesicle-mediated transport [GO:0016192]	endosome to melanosome transport [GO:0035646]; intracellular protein transport [GO:0006886]; melanosome organization [GO:0032438]; vesicle-mediated transport [GO:0016192]	423	AP-1 complex subunit mu-1 (Adaptor-related protein complex AP-1; mu subunit 1)		14.4118			14.4118		14.4118	1
G3XA25	tr|G3XA25|G3XA25_MOUSE Acetyl-CoA acetyltransferase; cytosolic OS=Mus musculus GN=Acat2 PE=1 SV=1	G3XA25_MOUSE	Acat2 mCG_16689	cytoplasm [GO:0005737]; extracellular exosome [GO:0070062]; mitochondrion [GO:0005739]; nucleolus [GO:0005730]; nucleoplasm [GO:0005654]; nucleus [GO:0005634]; acetyl-CoA C-acetyltransferase activity [GO:0003985]		365	Acetyl-CoA acetyltransferase; cytosolic (MCG16689; isoform CRA_a)		16.3404			16.3404		16.3404	1
[truncated: 483 more rows]

## Sheet: AHA-PBS band 2 PBS only
Proteins identified only in biological replicates of band 2 from PBS injected mice
Protein ID	Gene names	Length	Protein names	AHA-2 1	AHA-2 2	PBS-2 1	PBS-2 2	Average AHA-2	Average PBS-2	Fold change AHA-2 PBS-2	TTEST PBS-2 AHA-2
Q3UMG4	Ina	335	Putative uncharacterized protein (Fragment)			15.6929	16.1624		15.9276	-15.9276	1
[truncated: 19 more rows]

## Sheet: AHA-PBS band 2 AHA only
Proteins identified only in biological replicates of band 2 from AHA injected mice
Protein ID	Gene names	Length	Protein names	AHA-2 1	AHA-2 2	PBS-2 1	PBS-2 2	Average AHA-2	Average PBS-2	Fold change AHA-2 PBS-2	TTEST PBS-2 AHA-2
[truncated: 13 more rows]

## Sheet: AHA-PBS band 2 duplicate only
Proteins identified only in biological replicates of band 2 from both AHA and PBS injected mice
[truncated: 247 more rows]

[truncated: 1 more sheets: AHA-PBS band 2 significant]
